# Supplementary material for: Machine learning to support visual auditing of home-based lateral flow immunoassay self-test results for SARS-CoV-2 antibodies
Source: Commun Med (Lond). 2022 Jul 6;2:78. doi: 10.1038/s43856-022-00146-z (PMC9259560; doi:10.1038/s43856-022-00146-z)
Supplement: Supplementary file 1 — Supplementary Data 1 [file 43856_2022_146_MOESM1_ESM.xlsx]

## Sheet: Sheet1
Round	2D CNN (CE1)	2D CNN (CE2)
1	0.8404	0.8275
2	0.7738	0.76
3	0.7668	0.7438
4	0.7828	0.7511
5	0.8424	0.8206
	2D CNN (CE1) 95% LB	2D CNN (CE1) 95% UB			POS	NEG
	0.8347	0.8461			0.0057	0.0057
	0.7652	0.7824			0.0086	0.0086
	0.7589	0.7746			0.0078	0.0079
	0.7761	0.7896			0.0068	0.0067
	0.8381	0.8468			0.0044	0.0043
	2D CNN (CE2) 95% LB	2D CNN (CE2) 95% UB			POS	NEG
	0.8217	0.8332			0.0057	0.0058
	0.7512	0.7687			0.0087	0.0088
	0.7358	0.7518			0.008	0.008
	0.7441	0.7581			0.007	0.007
	0.8161	0.8251			0.0045	0.0045
