# Supplementary material for: Machine learning to support visual auditing of home-based lateral flow immunoassay self-test results for SARS-CoV-2 antibodies
Source: Commun Med (Lond). 2022 Jul 6;2:78. doi: 10.1038/s43856-022-00146-z (PMC9259560; doi:10.1038/s43856-022-00146-z)
Supplement: Supplementary file 2 — Supplementary Data 2 [file 43856_2022_146_MOESM2_ESM.xlsx]

## Sheet: Round 1 to 6 prev est
Variable	Category	Positive_user	Total_user	Prevalence_user	Prevalence_adjusted_user	Prevalence_adjusted_weighted_user	Positive_alfa	Total_alfa	Prevalence_alfa	Prevalence_adjusted_alfa	Prevalence_adjusted_weighted_alfa
Round	1	5048	88557	5.70 (5.55,5.85)	5.18 (5.00,5.37)	6.18 (5.98,6.38)	6247	88911	7.03 (6.86,7.20)	6.78 (6.58,6.98)	7.85 (7.64,8.06)
Round	2	4568	94291	4.84 (4.71,4.98)	4.15 (3.99,4.32)	5.03 (4.85,5.21)	5806	94592	6.14 (5.99,6.29)	5.71 (5.53,5.89)	6.75 (6.55,6.95)
Round	3	5789	122211	4.74 (4.62,4.86)	4.02 (3.88,4.17)	4.82 (4.67,4.98)	7623	122597	6.22 (6.08,6.35)	5.80 (5.64,5.97)	6.75 (6.58,6.92)
Round	4	7362	131327	5.61 (5.48,5.73)	5.07 (4.92,5.22)	6.16 (6.00,6.32)	9560	131927	7.25 (7.11,7.39)	7.04 (6.88,7.21)	8.26 (8.08,8.44)
Round	5	15432	138200	11.2 (11.0,11.3)	11.8 (11.6,12.0)	14.0 (13.7,14.2)	18461	138849	13.3 (13.1,13.5)	14.3 (14.1,14.5)	16.8 (16.5,17.0)
				Round	End date	IgG prevalence - user (w)	lower 95% CI	upper 95% CI			IgG prevalence - alfa(w)	lower 95% CI	upper 95% CI
				1	2020-07-10	6.18	5.98	6.38			7.85	7.64	8.06
				2	2020-08-12	5.03	4.85	5.21			6.75	6.55	6.95
				3	2020-09-27	4.82	4.67	4.98			6.75	6.58	6.92
				4	2020-11-10	6.16	6	6.32			8.26	8.08	8.44
				5	2021-02-08	14	13.7	14.2			16.8	16.5	17
					Round	IgG prevalence - participant	lower 95% CI	upper 95% CI		Negative Error	Positive Error
					1	6.18	5.98	6.38		0.2	0.2
					2	5.03	4.85	5.21		0.18	0.18
					3	4.82	4.67	4.98		0.15	0.16
					4	6.16	6	6.32		0.16	0.16
					5	14	13.7	14.2		0.3	0.2
					Round	IgG prevalence - ALFA (2D CNN, CE2)	lower 95% CI	upper 95% CI
					1	7.85	7.64	8.06		0.21	0.21
					2	6.75	6.55	6.95		0.2	0.2
					3	6.75	6.58	6.92		0.17	0.17
					4	8.26	8.08	8.44		0.18	0.18
					5	16.8	16.5	17		0.3	0.2
	Figure: Prevalence of SARS-CoV-2 IgG antibodies in adults in England in the REACT-2 study by i) participant reported results and ii) ALFA automated read out
	*All estimates of prevalence adjusted for imperfect LFIA sensitivity and specificity and re-weighted to account for sample design
