# Supplementary material for: Machine learning to support visual auditing of home-based lateral flow immunoassay self-test results for SARS-CoV-2 antibodies
Source: Commun Med (Lond). 2022 Jul 6;2:78. doi: 10.1038/s43856-022-00146-z (PMC9259560; doi:10.1038/s43856-022-00146-z)
Supplement: Supplementary file 3 — Supplementary Data 3 [file 43856_2022_146_MOESM3_ESM.csv]

areaType	areaName	areaCode	date	newCasesBySpecimenDate	cumCasesBySpecimenDate
nation	England	E92000001	09/05/2021	1063	3876424
nation	England	E92000001	08/05/2021	1102	3875361
nation	England	E92000001	07/05/2021	1551	3874259
nation	England	E92000001	06/05/2021	1925	3872708
nation	England	E92000001	05/05/2021	2147	3870783
nation	England	E92000001	04/05/2021	2223	3868636
nation	England	E92000001	03/05/2021	1877	3866413
nation	England	E92000001	02/05/2021	1300	3864536
nation	England	E92000001	01/05/2021	1175	3863236
nation	England	E92000001	30/04/2021	1453	3862061
nation	England	E92000001	29/04/2021	1875	3860608
nation	England	E92000001	28/04/2021	2164	3858733
nation	England	E92000001	27/04/2021	1816	3856569
nation	England	E92000001	26/04/2021	2324	3854753
nation	England	E92000001	25/04/2021	1927	3852429
nation	England	E92000001	24/04/2021	1257	3850502
nation	England	E92000001	23/04/2021	1666	3849245
nation	England	E92000001	22/04/2021	2005	3847579
nation	England	E92000001	21/04/2021	2276	3845574
nation	England	E92000001	20/04/2021	2042	3843298
nation	England	E92000001	19/04/2021	2376	3841256
nation	England	E92000001	18/04/2021	2315	3838880
nation	England	E92000001	17/04/2021	1361	3836565
nation	England	E92000001	16/04/2021	1895	3835204
nation	England	E92000001	15/04/2021	1929	3833309
nation	England	E92000001	14/04/2021	2034	3831380
nation	England	E92000001	13/04/2021	2022	3829346
nation	England	E92000001	12/04/2021	2408	3827324
nation	England	E92000001	11/04/2021	2017	3824916
nation	England	E92000001	10/04/2021	1938	3822899
nation	England	E92000001	09/04/2021	2384	3820961
nation	England	E92000001	08/04/2021	2545	3818577
nation	England	E92000001	07/04/2021	2631	3816032
nation	England	E92000001	06/04/2021	2584	3813401
nation	England	E92000001	05/04/2021	2193	3810817
nation	England	E92000001	04/04/2021	1923	3808624
nation	England	E92000001	03/04/2021	1999	3806701
nation	England	E92000001	02/04/2021	2124	3804702
nation	England	E92000001	01/04/2021	2863	3802578
nation	England	E92000001	31/03/2021	3131	3799715
nation	England	E92000001	30/03/2021	2939	3796584
nation	England	E92000001	29/03/2021	3192	3793645
nation	England	E92000001	28/03/2021	4086	3790453
nation	England	E92000001	27/03/2021	2938	3786367
nation	England	E92000001	26/03/2021	3617	3783429
nation	England	E92000001	25/03/2021	4442	3779812
nation	England	E92000001	24/03/2021	5107	3775370
nation	England	E92000001	23/03/2021	4334	3770263
nation	England	E92000001	22/03/2021	5139	3765929
nation	England	E92000001	21/03/2021	4517	3760790
nation	England	E92000001	20/03/2021	3366	3756273
nation	England	E92000001	19/03/2021	4134	3752907
nation	England	E92000001	18/03/2021	4523	3748773
nation	England	E92000001	17/03/2021	4851	3744250
nation	England	E92000001	16/03/2021	4741	3739399
nation	England	E92000001	15/03/2021	5439	3734658
nation	England	E92000001	14/03/2021	3582	3729219
nation	England	E92000001	13/03/2021	3449	3725637
nation	England	E92000001	12/03/2021	4610	3722188
nation	England	E92000001	11/03/2021	4685	3717578
nation	England	E92000001	10/03/2021	5003	3712893
nation	England	E92000001	09/03/2021	5211	3707890
nation	England	E92000001	08/03/2021	5566	3702679
nation	England	E92000001	07/03/2021	3528	3697113
nation	England	E92000001	06/03/2021	3697	3693585
nation	England	E92000001	05/03/2021	4553	3689888
nation	England	E92000001	04/03/2021	4789	3685335
nation	England	E92000001	03/03/2021	5094	3680546
nation	England	E92000001	02/03/2021	5681	3675452
nation	England	E92000001	01/03/2021	5894	3669771
nation	England	E92000001	28/02/2021	3953	3663877
nation	England	E92000001	27/02/2021	4103	3659924
nation	England	E92000001	26/02/2021	5664	3655821
nation	England	E92000001	25/02/2021	6613	3650157
nation	England	E92000001	24/02/2021	7290	3643544
nation	England	E92000001	23/02/2021	8141	3636254
nation	England	E92000001	22/02/2021	9853	3628113
nation	England	E92000001	21/02/2021	6797	3618260
nation	England	E92000001	20/02/2021	6887	3611463
nation	England	E92000001	19/02/2021	8882	3604576
nation	England	E92000001	18/02/2021	9902	3595694
nation	England	E92000001	17/02/2021	10026	3585792
nation	England	E92000001	16/02/2021	10815	3575766
nation	England	E92000001	15/02/2021	12464	3564951
nation	England	E92000001	14/02/2021	7532	3552487
nation	England	E92000001	13/02/2021	7739	3544955
nation	England	E92000001	12/02/2021	10563	3537216
nation	England	E92000001	11/02/2021	11225	3526653
nation	England	E92000001	10/02/2021	11838	3515428
nation	England	E92000001	09/02/2021	12242	3503590
nation	England	E92000001	08/02/2021	13840	3491348
nation	England	E92000001	07/02/2021	10133	3477508
nation	England	E92000001	06/02/2021	10581	3467375
nation	England	E92000001	05/02/2021	13972	3456794
nation	England	E92000001	04/02/2021	16154	3442822
nation	England	E92000001	03/02/2021	17410	3426668
nation	England	E92000001	02/02/2021	17658	3409258
nation	England	E92000001	01/02/2021	20110	3391600
nation	England	E92000001	31/01/2021	13708	3371490
nation	England	E92000001	30/01/2021	14998	3357782
nation	England	E92000001	29/01/2021	19684	3342784
nation	England	E92000001	28/01/2021	21844	3323100
nation	England	E92000001	27/01/2021	23238	3301256
nation	England	E92000001	26/01/2021	24433	3278018
nation	England	E92000001	25/01/2021	27106	3253585
nation	England	E92000001	24/01/2021	15456	3226479
nation	England	E92000001	23/01/2021	19875	3211023
nation	England	E92000001	22/01/2021	26905	3191148
nation	England	E92000001	21/01/2021	28761	3164243
nation	England	E92000001	20/01/2021	31753	3135482
nation	England	E92000001	19/01/2021	35967	3103729
nation	England	E92000001	18/01/2021	40719	3067762
nation	England	E92000001	17/01/2021	26210	3027043
nation	England	E92000001	16/01/2021	27652	3000833
nation	England	E92000001	15/01/2021	36790	2973181
nation	England	E92000001	14/01/2021	38519	2936391
nation	England	E92000001	13/01/2021	41149	2897872
nation	England	E92000001	12/01/2021	44676	2856723
nation	England	E92000001	11/01/2021	52001	2812047
nation	England	E92000001	10/01/2021	32856	2760046
nation	England	E92000001	09/01/2021	35443	2727190
nation	England	E92000001	08/01/2021	42338	2691747
nation	England	E92000001	07/01/2021	46828	2649409
nation	England	E92000001	06/01/2021	51309	2602581
nation	England	E92000001	05/01/2021	58036	2551272
nation	England	E92000001	04/01/2021	69107	2493236
nation	England	E92000001	03/01/2021	49506	2424129
nation	England	E92000001	02/01/2021	54159	2374623
nation	England	E92000001	01/01/2021	28218	2320464
nation	England	E92000001	31/12/2020	46689	2292246
nation	England	E92000001	30/12/2020	62893	2245557
nation	England	E92000001	29/12/2020	72509	2182664
nation	England	E92000001	28/12/2020	40033	2110155
nation	England	E92000001	27/12/2020	42439	2070122
nation	England	E92000001	26/12/2020	36703	2027683
nation	England	E92000001	25/12/2020	12675	1990980
nation	England	E92000001	24/12/2020	28696	1978305
nation	England	E92000001	23/12/2020	37621	1949609
nation	England	E92000001	22/12/2020	40902	1911988
nation	England	E92000001	21/12/2020	42591	1871086
nation	England	E92000001	20/12/2020	28939	1828495
nation	England	E92000001	19/12/2020	21735	1799556
nation	England	E92000001	18/12/2020	31828	1777821
nation	England	E92000001	17/12/2020	29597	1745993
nation	England	E92000001	16/12/2020	30122	1716396
nation	England	E92000001	15/12/2020	29097	1686274
nation	England	E92000001	14/12/2020	29519	1657177
nation	England	E92000001	13/12/2020	18126	1627658
nation	England	E92000001	12/12/2020	16033	1609532
nation	England	E92000001	11/12/2020	19873	1593499
nation	England	E92000001	10/12/2020	18541	1573626
nation	England	E92000001	09/12/2020	17458	1555085
nation	England	E92000001	08/12/2020	16670	1537627
nation	England	E92000001	07/12/2020	17393	1520957
nation	England	E92000001	06/12/2020	10869	1503564
nation	England	E92000001	05/12/2020	10144	1492695
nation	England	E92000001	04/12/2020	12877	1482551
nation	England	E92000001	03/12/2020	12537	1469674
nation	England	E92000001	02/12/2020	13466	1457137
nation	England	E92000001	01/12/2020	13517	1443671
nation	England	E92000001	30/11/2020	15025	1430154
nation	England	E92000001	29/11/2020	8907	1415129
nation	England	E92000001	28/11/2020	9208	1406222
nation	England	E92000001	27/11/2020	12268	1397014
nation	England	E92000001	26/11/2020	12280	1384746
nation	England	E92000001	25/11/2020	13932	1372466
nation	England	E92000001	24/11/2020	14028	1358534
nation	England	E92000001	23/11/2020	16212	1344506
nation	England	E92000001	22/11/2020	10038	1328294
nation	England	E92000001	21/11/2020	10619	1318256
nation	England	E92000001	20/11/2020	14680	1307637
nation	England	E92000001	19/11/2020	15506	1292957
nation	England	E92000001	18/11/2020	18220	1277451
nation	England	E92000001	17/11/2020	20331	1259231
nation	England	E92000001	16/11/2020	23731	1238900
nation	England	E92000001	15/11/2020	14216	1215169
nation	England	E92000001	14/11/2020	16040	1200953
nation	England	E92000001	13/11/2020	21642	1184913
nation	England	E92000001	12/11/2020	21950	1163271
nation	England	E92000001	11/11/2020	24645	1141321
nation	England	E92000001	10/11/2020	24457	1116676
nation	England	E92000001	09/11/2020	28092	1092219
nation	England	E92000001	08/11/2020	17963	1064127
nation	England	E92000001	07/11/2020	16616	1046164
nation	England	E92000001	06/11/2020	20819	1029548
nation	England	E92000001	05/11/2020	20875	1008729
nation	England	E92000001	04/11/2020	20690	987854
nation	England	E92000001	03/11/2020	22313	967164
nation	England	E92000001	02/11/2020	27922	944851
nation	England	E92000001	01/11/2020	13370	916929
nation	England	E92000001	31/10/2020	14346	903559
nation	England	E92000001	30/10/2020	19646	889213
nation	England	E92000001	29/10/2020	19980	869567
nation	England	E92000001	28/10/2020	20229	849587
nation	England	E92000001	27/10/2020	20489	829358
nation	England	E92000001	26/10/2020	22756	808869
nation	England	E92000001	25/10/2020	13161	786113
nation	England	E92000001	24/10/2020	13516	772952
nation	England	E92000001	23/10/2020	18108	759436
nation	England	E92000001	22/10/2020	19611	741328
nation	England	E92000001	21/10/2020	21485	721717
nation	England	E92000001	20/10/2020	21339	700232
nation	England	E92000001	19/10/2020	22102	678893
nation	England	E92000001	18/10/2020	11857	656791
nation	England	E92000001	17/10/2020	12352	644934
nation	England	E92000001	16/10/2020	14548	632582
nation	England	E92000001	15/10/2020	15246	618034
nation	England	E92000001	14/10/2020	16444	602788
nation	England	E92000001	13/10/2020	15442	586344
nation	England	E92000001	12/10/2020	16191	570902
nation	England	E92000001	11/10/2020	9650	554711
nation	England	E92000001	10/10/2020	10154	545061
nation	England	E92000001	09/10/2020	13010	534907
nation	England	E92000001	08/10/2020	15266	521897
nation	England	E92000001	07/10/2020	15190	506631
nation	England	E92000001	06/10/2020	14297	491441
nation	England	E92000001	05/10/2020	14036	477144
nation	England	E92000001	04/10/2020	9832	463108
nation	England	E92000001	03/10/2020	9701	453276
nation	England	E92000001	02/10/2020	11577	443575
nation	England	E92000001	01/10/2020	11303	431998
nation	England	E92000001	30/09/2020	10520	420695
nation	England	E92000001	29/09/2020	8721	410175
nation	England	E92000001	28/09/2020	8580	401454
nation	England	E92000001	27/09/2020	6023	392874
nation	England	E92000001	26/09/2020	5654	386851
nation	England	E92000001	25/09/2020	6035	381197
nation	England	E92000001	24/09/2020	6292	375162
nation	England	E92000001	23/09/2020	5886	368870
nation	England	E92000001	22/09/2020	5359	362984
nation	England	E92000001	21/09/2020	4699	357625
nation	England	E92000001	20/09/2020	4622	352926
nation	England	E92000001	19/09/2020	4175	348304
nation	England	E92000001	18/09/2020	4271	344129
nation	England	E92000001	17/09/2020	3934	339858
nation	England	E92000001	16/09/2020	3742	335924
nation	England	E92000001	15/09/2020	3041	332182
nation	England	E92000001	14/09/2020	2895	329141
nation	England	E92000001	13/09/2020	1708	326246
nation	England	E92000001	12/09/2020	2209	324538
nation	England	E92000001	11/09/2020	2858	322329
nation	England	E92000001	10/09/2020	3096	319471
nation	England	E92000001	09/09/2020	2850	316375
nation	England	E92000001	08/09/2020	3001	313525
nation	England	E92000001	07/09/2020	3463	310524
nation	England	E92000001	06/09/2020	2058	307061
nation	England	E92000001	05/09/2020	2188	305003
nation	England	E92000001	04/09/2020	2592	302815
nation	England	E92000001	03/09/2020	2665	300223
nation	England	E92000001	02/09/2020	2617	297558
nation	England	E92000001	01/09/2020	1929	294941
nation	England	E92000001	31/08/2020	1260	293012
nation	England	E92000001	30/08/2020	977	291752
nation	England	E92000001	29/08/2020	1041	290775
nation	England	E92000001	28/08/2020	1384	289734
nation	England	E92000001	27/08/2020	1324	288350
nation	England	E92000001	26/08/2020	1135	287026
nation	England	E92000001	25/08/2020	1062	285891
nation	England	E92000001	24/08/2020	1132	284829
nation	England	E92000001	23/08/2020	696	283697
nation	England	E92000001	22/08/2020	714	283001
nation	England	E92000001	21/08/2020	1005	282287
nation	England	E92000001	20/08/2020	1218	281282
nation	England	E92000001	19/08/2020	1071	280064
nation	England	E92000001	18/08/2020	925	278993
nation	England	E92000001	17/08/2020	1137	278068
nation	England	E92000001	16/08/2020	529	276931
nation	England	E92000001	15/08/2020	643	276402
nation	England	E92000001	14/08/2020	1038	275759
nation	England	E92000001	13/08/2020	1020	274721
nation	England	E92000001	12/08/2020	1095	273701
nation	England	E92000001	11/08/2020	1212	272606
nation	England	E92000001	10/08/2020	1349	271394
nation	England	E92000001	09/08/2020	557	270045
nation	England	E92000001	08/08/2020	636	269488
nation	England	E92000001	07/08/2020	865	268852
nation	England	E92000001	06/08/2020	978	267987
nation	England	E92000001	05/08/2020	940	267009
nation	England	E92000001	04/08/2020	921	266069
nation	England	E92000001	03/08/2020	938	265148
nation	England	E92000001	02/08/2020	512	264210
nation	England	E92000001	01/08/2020	494	263698
nation	England	E92000001	31/07/2020	626	263204
nation	England	E92000001	30/07/2020	857	262578
nation	England	E92000001	29/07/2020	971	261721
nation	England	E92000001	28/07/2020	780	260750
nation	England	E92000001	27/07/2020	808	259970
nation	England	E92000001	26/07/2020	515	259162
nation	England	E92000001	25/07/2020	492	258647
nation	England	E92000001	24/07/2020	717	258155
nation	England	E92000001	23/07/2020	732	257438
nation	England	E92000001	22/07/2020	749	256706
nation	England	E92000001	21/07/2020	689	255957
nation	England	E92000001	20/07/2020	753	255268
nation	England	E92000001	19/07/2020	413	254515
nation	England	E92000001	18/07/2020	468	254102
nation	England	E92000001	17/07/2020	547	253634
nation	England	E92000001	16/07/2020	640	253087
nation	England	E92000001	15/07/2020	723	252447
nation	England	E92000001	14/07/2020	649	251724
nation	England	E92000001	13/07/2020	690	251075
nation	England	E92000001	12/07/2020	352	250385
nation	England	E92000001	11/07/2020	422	250033
nation	England	E92000001	10/07/2020	523	249611
nation	England	E92000001	09/07/2020	681	249088
nation	England	E92000001	08/07/2020	674	248407
nation	England	E92000001	07/07/2020	559	247733
nation	England	E92000001	06/07/2020	660	247174
nation	England	E92000001	05/07/2020	540	246514
nation	England	E92000001	04/07/2020	387	245974
nation	England	E92000001	03/07/2020	545	245587
nation	England	E92000001	02/07/2020	565	245042
nation	England	E92000001	01/07/2020	615	244477
nation	England	E92000001	30/06/2020	573	243862
nation	England	E92000001	29/06/2020	667	243289
nation	England	E92000001	28/06/2020	412	242622
nation	England	E92000001	27/06/2020	504	242210
nation	England	E92000001	26/06/2020	642	241706
nation	England	E92000001	25/06/2020	636	241064
nation	England	E92000001	24/06/2020	728	240428
nation	England	E92000001	23/06/2020	729	239700
nation	England	E92000001	22/06/2020	816	238971
nation	England	E92000001	21/06/2020	550	238155
nation	England	E92000001	20/06/2020	629	237605
nation	England	E92000001	19/06/2020	819	236976
nation	England	E92000001	18/06/2020	943	236157
nation	England	E92000001	17/06/2020	909	235214
nation	England	E92000001	16/06/2020	994	234305
nation	England	E92000001	15/06/2020	938	233311
nation	England	E92000001	14/06/2020	745	232373
nation	England	E92000001	13/06/2020	787	231628
nation	England	E92000001	12/06/2020	940	230841
nation	England	E92000001	11/06/2020	911	229901
nation	England	E92000001	10/06/2020	1077	228990
nation	England	E92000001	09/06/2020	1054	227913
nation	England	E92000001	08/06/2020	992	226859
nation	England	E92000001	07/06/2020	663	225867
nation	England	E92000001	06/06/2020	724	225204
nation	England	E92000001	05/06/2020	1018	224480
nation	England	E92000001	04/06/2020	1145	223462
nation	England	E92000001	03/06/2020	1238	222317
nation	England	E92000001	02/06/2020	1348	221079
nation	England	E92000001	01/06/2020	1311	219731
nation	England	E92000001	31/05/2020	989	218420
nation	England	E92000001	30/05/2020	997	217431
nation	England	E92000001	29/05/2020	1369	216434
nation	England	E92000001	28/05/2020	1569	215065
nation	England	E92000001	27/05/2020	1611	213496
nation	England	E92000001	26/05/2020	1452	211885
nation	England	E92000001	25/05/2020	1375	210433
nation	England	E92000001	24/05/2020	1197	209058
nation	England	E92000001	23/05/2020	1303	207861
nation	England	E92000001	22/05/2020	1792	206558
nation	England	E92000001	21/05/2020	2269	204766
nation	England	E92000001	20/05/2020	2339	202497
nation	England	E92000001	19/05/2020	2586	200158
nation	England	E92000001	18/05/2020	2211	197572
nation	England	E92000001	17/05/2020	1588	195361
nation	England	E92000001	16/05/2020	1769	193773
nation	England	E92000001	15/05/2020	2132	192004
nation	England	E92000001	14/05/2020	2208	189872
nation	England	E92000001	13/05/2020	2883	187664
nation	England	E92000001	12/05/2020	2919	184781
nation	England	E92000001	11/05/2020	3055	181862
nation	England	E92000001	10/05/2020	2002	178807
nation	England	E92000001	09/05/2020	1794	176805
nation	England	E92000001	08/05/2020	2618	175011
nation	England	E92000001	07/05/2020	3203	172393
nation	England	E92000001	06/05/2020	3260	169190
nation	England	E92000001	05/05/2020	3136	165930
nation	England	E92000001	04/05/2020	2839	162794
nation	England	E92000001	03/05/2020	2633	159955
nation	England	E92000001	02/05/2020	2739	157322
nation	England	E92000001	01/05/2020	4087	154583
nation	England	E92000001	30/04/2020	4308	150496
nation	England	E92000001	29/04/2020	4726	146188
nation	England	E92000001	28/04/2020	4111	141462
nation	England	E92000001	27/04/2020	4025	137351
nation	England	E92000001	26/04/2020	3133	133326
nation	England	E92000001	25/04/2020	3371	130193
nation	England	E92000001	24/04/2020	4349	126822
nation	England	E92000001	23/04/2020	4553	122473
nation	England	E92000001	22/04/2020	4799	117920
nation	England	E92000001	21/04/2020	3977	113121
nation	England	E92000001	20/04/2020	3678	109144
nation	England	E92000001	19/04/2020	3473	105466
nation	England	E92000001	18/04/2020	4107	101993
nation	England	E92000001	17/04/2020	4065	97886
nation	England	E92000001	16/04/2020	4344	93821
nation	England	E92000001	15/04/2020	4214	89477
nation	England	E92000001	14/04/2020	3539	85263
nation	England	E92000001	13/04/2020	3428	81724
nation	England	E92000001	12/04/2020	2943	78296
nation	England	E92000001	11/04/2020	3060	75353
nation	England	E92000001	10/04/2020	3577	72293
nation	England	E92000001	09/04/2020	4063	68716
nation	England	E92000001	08/04/2020	4285	64653
nation	England	E92000001	07/04/2020	4569	60368
nation	England	E92000001	06/04/2020	4369	55799
nation	England	E92000001	05/04/2020	3082	51430
nation	England	E92000001	04/04/2020	3374	48348
nation	England	E92000001	03/04/2020	4080	44974
nation	England	E92000001	02/04/2020	4065	40894
nation	England	E92000001	01/04/2020	4124	36829
nation	England	E92000001	31/03/2020	3785	32705
nation	England	E92000001	30/03/2020	3518	28920
nation	England	E92000001	29/03/2020	2439	25402
nation	England	E92000001	28/03/2020	2367	22963
nation	England	E92000001	27/03/2020	2654	20596
nation	England	E92000001	26/03/2020	2614	17942
nation	England	E92000001	25/03/2020	2255	15328
nation	England	E92000001	24/03/2020	2026	13073
nation	England	E92000001	23/03/2020	2013	11047
nation	England	E92000001	22/03/2020	1204	9034
nation	England	E92000001	21/03/2020	1032	7830
nation	England	E92000001	20/03/2020	1086	6798
nation	England	E92000001	19/03/2020	928	5712
nation	England	E92000001	18/03/2020	907	4784
nation	England	E92000001	17/03/2020	680	3877
nation	England	E92000001	16/03/2020	545	3197
nation	England	E92000001	15/03/2020	396	2652
nation	England	E92000001	14/03/2020	315	2256
nation	England	E92000001	13/03/2020	393	1941
nation	England	E92000001	12/03/2020	414	1548
nation	England	E92000001	11/03/2020	353	1134
nation	England	E92000001	10/03/2020	227	781
nation	England	E92000001	09/03/2020	125	554
nation	England	E92000001	08/03/2020	50	429
nation	England	E92000001	07/03/2020	55	379
nation	England	E92000001	06/03/2020	73	324
nation	England	E92000001	05/03/2020	46	251
nation	England	E92000001	04/03/2020	49	205
nation	England	E92000001	03/03/2020	53	156
nation	England	E92000001	02/03/2020	38	103
nation	England	E92000001	01/03/2020	20	65
nation	England	E92000001	29/02/2020	5	45
nation	England	E92000001	28/02/2020	11	40
nation	England	E92000001	27/02/2020	7	29
nation	England	E92000001	26/02/2020	4	22
nation	England	E92000001	25/02/2020	5	18
nation	England	E92000001	24/02/2020	2	13
nation	England	E92000001	23/02/2020	1	11
nation	England	E92000001	22/02/2020	0	10
nation	England	E92000001	21/02/2020	1	10
nation	England	E92000001	20/02/2020	0	9
nation	England	E92000001	19/02/2020	0	9
nation	England	E92000001	18/02/2020	0	9
nation	England	E92000001	17/02/2020	0	9
nation	England	E92000001	16/02/2020	0	9
nation	England	E92000001	15/02/2020	0	9
nation	England	E92000001	14/02/2020	0	9
nation	England	E92000001	13/02/2020	0	9
nation	England	E92000001	12/02/2020	0	9
nation	England	E92000001	11/02/2020	1	9
nation	England	E92000001	10/02/2020	0	8
nation	England	E92000001	09/02/2020	1	8
nation	England	E92000001	08/02/2020	4	7
nation	England	E92000001	07/02/2020	0	3
nation	England	E92000001	06/02/2020	0	3
nation	England	E92000001	05/02/2020	1	3
nation	England	E92000001	04/02/2020	0	2
nation	England	E92000001	03/02/2020	0	2
nation	England	E92000001	02/02/2020	0	2
nation	England	E92000001	01/02/2020	0	2
nation	England	E92000001	31/01/2020	0	2
nation	England	E92000001	30/01/2020	2	2
nation	Northern Ireland	N92000002	09/05/2021	84	121022
nation	Northern Ireland	N92000002	08/05/2021	98	120938
nation	Northern Ireland	N92000002	07/05/2021	84	120840
nation	Northern Ireland	N92000002	06/05/2021	80	120756
nation	Northern Ireland	N92000002	05/05/2021	90	120676
nation	Northern Ireland	N92000002	04/05/2021	110	120586
nation	Northern Ireland	N92000002	03/05/2021	93	120476
nation	Northern Ireland	N92000002	02/05/2021	66	120383
nation	Northern Ireland	N92000002	01/05/2021	71	120317
nation	Northern Ireland	N92000002	30/04/2021	87	120246
nation	Northern Ireland	N92000002	29/04/2021	94	120159
nation	Northern Ireland	N92000002	28/04/2021	102	120065
nation	Northern Ireland	N92000002	27/04/2021	110	119963
nation	Northern Ireland	N92000002	26/04/2021	104	119853
nation	Northern Ireland	N92000002	25/04/2021	78	119749
nation	Northern Ireland	N92000002	24/04/2021	76	119671
nation	Northern Ireland	N92000002	23/04/2021	78	119595
nation	Northern Ireland	N92000002	22/04/2021	82	119517
nation	Northern Ireland	N92000002	21/04/2021	116	119435
nation	Northern Ireland	N92000002	20/04/2021	126	119319
nation	Northern Ireland	N92000002	19/04/2021	136	119193
nation	Northern Ireland	N92000002	18/04/2021	78	119057
nation	Northern Ireland	N92000002	17/04/2021	89	118979
nation	Northern Ireland	N92000002	16/04/2021	104	118890
nation	Northern Ireland	N92000002	15/04/2021	118	118786
nation	Northern Ireland	N92000002	14/04/2021	168	118668
nation	Northern Ireland	N92000002	13/04/2021	100	118500
nation	Northern Ireland	N92000002	12/04/2021	112	118400
nation	Northern Ireland	N92000002	11/04/2021	92	118288
nation	Northern Ireland	N92000002	10/04/2021	92	118196
nation	Northern Ireland	N92000002	09/04/2021	130	118104
nation	Northern Ireland	N92000002	08/04/2021	131	117974
nation	Northern Ireland	N92000002	07/04/2021	109	117843
nation	Northern Ireland	N92000002	06/04/2021	94	117734
nation	Northern Ireland	N92000002	05/04/2021	61	117640
nation	Northern Ireland	N92000002	04/04/2021	39	117579
nation	Northern Ireland	N92000002	03/04/2021	54	117540
nation	Northern Ireland	N92000002	02/04/2021	82	117486
nation	Northern Ireland	N92000002	01/04/2021	98	117404
nation	Northern Ireland	N92000002	31/03/2021	124	117306
nation	Northern Ireland	N92000002	30/03/2021	110	117182
nation	Northern Ireland	N92000002	29/03/2021	138	117072
nation	Northern Ireland	N92000002	28/03/2021	96	116934
nation	Northern Ireland	N92000002	27/03/2021	120	116838
nation	Northern Ireland	N92000002	26/03/2021	139	116718
nation	Northern Ireland	N92000002	25/03/2021	181	116579
nation	Northern Ireland	N92000002	24/03/2021	169	116398
nation	Northern Ireland	N92000002	23/03/2021	148	116229
nation	Northern Ireland	N92000002	22/03/2021	177	116081
nation	Northern Ireland	N92000002	21/03/2021	114	115904
nation	Northern Ireland	N92000002	20/03/2021	123	115790
nation	Northern Ireland	N92000002	19/03/2021	136	115667
nation	Northern Ireland	N92000002	18/03/2021	180	115531
nation	Northern Ireland	N92000002	17/03/2021	142	115351
nation	Northern Ireland	N92000002	16/03/2021	177	115209
nation	Northern Ireland	N92000002	15/03/2021	180	115032
nation	Northern Ireland	N92000002	14/03/2021	114	114852
nation	Northern Ireland	N92000002	13/03/2021	138	114738
nation	Northern Ireland	N92000002	12/03/2021	181	114600
nation	Northern Ireland	N92000002	11/03/2021	192	114419
nation	Northern Ireland	N92000002	10/03/2021	201	114227
nation	Northern Ireland	N92000002	09/03/2021	190	114026
nation	Northern Ireland	N92000002	08/03/2021	229	113836
nation	Northern Ireland	N92000002	07/03/2021	163	113607
nation	Northern Ireland	N92000002	06/03/2021	147	113444
nation	Northern Ireland	N92000002	05/03/2021	151	113297
nation	Northern Ireland	N92000002	04/03/2021	171	113146
nation	Northern Ireland	N92000002	03/03/2021	167	112975
nation	Northern Ireland	N92000002	02/03/2021	214	112808
nation	Northern Ireland	N92000002	01/03/2021	195	112594
nation	Northern Ireland	N92000002	28/02/2021	125	112399
nation	Northern Ireland	N92000002	27/02/2021	159	112274
nation	Northern Ireland	N92000002	26/02/2021	181	112115
nation	Northern Ireland	N92000002	25/02/2021	248	111934
nation	Northern Ireland	N92000002	24/02/2021	281	111686
nation	Northern Ireland	N92000002	23/02/2021	256	111405
nation	Northern Ireland	N92000002	22/02/2021	261	111149
nation	Northern Ireland	N92000002	21/02/2021	187	110888
nation	Northern Ireland	N92000002	20/02/2021	235	110701
nation	Northern Ireland	N92000002	19/02/2021	298	110466
nation	Northern Ireland	N92000002	18/02/2021	278	110168
nation	Northern Ireland	N92000002	17/02/2021	336	109890
nation	Northern Ireland	N92000002	16/02/2021	313	109554
nation	Northern Ireland	N92000002	15/02/2021	379	109241
nation	Northern Ireland	N92000002	14/02/2021	249	108862
nation	Northern Ireland	N92000002	13/02/2021	193	108613
nation	Northern Ireland	N92000002	12/02/2021	280	108420
nation	Northern Ireland	N92000002	11/02/2021	292	108140
nation	Northern Ireland	N92000002	10/02/2021	347	107848
nation	Northern Ireland	N92000002	09/02/2021	330	107501
nation	Northern Ireland	N92000002	08/02/2021	371	107171
nation	Northern Ireland	N92000002	07/02/2021	281	106800
nation	Northern Ireland	N92000002	06/02/2021	311	106519
nation	Northern Ireland	N92000002	05/02/2021	430	106208
nation	Northern Ireland	N92000002	04/02/2021	397	105778
nation	Northern Ireland	N92000002	03/02/2021	473	105381
nation	Northern Ireland	N92000002	02/02/2021	446	104908
nation	Northern Ireland	N92000002	01/02/2021	519	104462
nation	Northern Ireland	N92000002	31/01/2021	390	103943
nation	Northern Ireland	N92000002	30/01/2021	398	103553
nation	Northern Ireland	N92000002	29/01/2021	525	103155
nation	Northern Ireland	N92000002	28/01/2021	516	102630
nation	Northern Ireland	N92000002	27/01/2021	614	102114
nation	Northern Ireland	N92000002	26/01/2021	628	101500
nation	Northern Ireland	N92000002	25/01/2021	626	100872
nation	Northern Ireland	N92000002	24/01/2021	446	100246
nation	Northern Ireland	N92000002	23/01/2021	469	99800
nation	Northern Ireland	N92000002	22/01/2021	608	99331
nation	Northern Ireland	N92000002	21/01/2021	752	98723
nation	Northern Ireland	N92000002	20/01/2021	777	97971
nation	Northern Ireland	N92000002	19/01/2021	859	97194
nation	Northern Ireland	N92000002	18/01/2021	909	96335
nation	Northern Ireland	N92000002	17/01/2021	611	95426
nation	Northern Ireland	N92000002	16/01/2021	690	94815
nation	Northern Ireland	N92000002	15/01/2021	847	94125
nation	Northern Ireland	N92000002	14/01/2021	913	93278
nation	Northern Ireland	N92000002	13/01/2021	1058	92365
nation	Northern Ireland	N92000002	12/01/2021	1117	91307
nation	Northern Ireland	N92000002	11/01/2021	1262	90190
nation	Northern Ireland	N92000002	10/01/2021	880	88928
nation	Northern Ireland	N92000002	09/01/2021	999	88048
nation	Northern Ireland	N92000002	08/01/2021	1235	87049
nation	Northern Ireland	N92000002	07/01/2021	1237	85814
nation	Northern Ireland	N92000002	06/01/2021	1526	84577
nation	Northern Ireland	N92000002	05/01/2021	1619	83051
nation	Northern Ireland	N92000002	04/01/2021	2004	81432
nation	Northern Ireland	N92000002	03/01/2021	1631	79428
nation	Northern Ireland	N92000002	02/01/2021	1927	77797
nation	Northern Ireland	N92000002	01/01/2021	1248	75870
nation	Northern Ireland	N92000002	31/12/2020	1723	74622
nation	Northern Ireland	N92000002	30/12/2020	2226	72899
nation	Northern Ireland	N92000002	29/12/2020	2307	70673
nation	Northern Ireland	N92000002	28/12/2020	1387	68366
nation	Northern Ireland	N92000002	27/12/2020	1089	66979
nation	Northern Ireland	N92000002	26/12/2020	718	65890
nation	Northern Ireland	N92000002	25/12/2020	341	65172
nation	Northern Ireland	N92000002	24/12/2020	625	64831
nation	Northern Ireland	N92000002	23/12/2020	806	64206
nation	Northern Ireland	N92000002	22/12/2020	722	63400
nation	Northern Ireland	N92000002	21/12/2020	721	62678
nation	Northern Ireland	N92000002	20/12/2020	488	61957
nation	Northern Ireland	N92000002	19/12/2020	485	61469
nation	Northern Ireland	N92000002	18/12/2020	536	60984
nation	Northern Ireland	N92000002	17/12/2020	603	60448
nation	Northern Ireland	N92000002	16/12/2020	616	59845
nation	Northern Ireland	N92000002	15/12/2020	535	59229
nation	Northern Ireland	N92000002	14/12/2020	567	58694
nation	Northern Ireland	N92000002	13/12/2020	399	58127
nation	Northern Ireland	N92000002	12/12/2020	361	57728
nation	Northern Ireland	N92000002	11/12/2020	520	57367
nation	Northern Ireland	N92000002	10/12/2020	501	56847
nation	Northern Ireland	N92000002	09/12/2020	454	56346
nation	Northern Ireland	N92000002	08/12/2020	469	55892
nation	Northern Ireland	N92000002	07/12/2020	469	55423
nation	Northern Ireland	N92000002	06/12/2020	368	54954
nation	Northern Ireland	N92000002	05/12/2020	396	54586
nation	Northern Ireland	N92000002	04/12/2020	432	54190
nation	Northern Ireland	N92000002	03/12/2020	496	53758
nation	Northern Ireland	N92000002	02/12/2020	411	53262
nation	Northern Ireland	N92000002	01/12/2020	399	52851
nation	Northern Ireland	N92000002	30/11/2020	505	52452
nation	Northern Ireland	N92000002	29/11/2020	256	51947
nation	Northern Ireland	N92000002	28/11/2020	343	51691
nation	Northern Ireland	N92000002	27/11/2020	332	51348
nation	Northern Ireland	N92000002	26/11/2020	337	51016
nation	Northern Ireland	N92000002	25/11/2020	416	50679
nation	Northern Ireland	N92000002	24/11/2020	340	50263
nation	Northern Ireland	N92000002	23/11/2020	376	49923
nation	Northern Ireland	N92000002	22/11/2020	274	49547
nation	Northern Ireland	N92000002	21/11/2020	293	49273
nation	Northern Ireland	N92000002	20/11/2020	372	48980
nation	Northern Ireland	N92000002	19/11/2020	349	48608
nation	Northern Ireland	N92000002	18/11/2020	439	48259
nation	Northern Ireland	N92000002	17/11/2020	572	47820
nation	Northern Ireland	N92000002	16/11/2020	580	47248
nation	Northern Ireland	N92000002	15/11/2020	373	46668
nation	Northern Ireland	N92000002	14/11/2020	420	46295
nation	Northern Ireland	N92000002	13/11/2020	474	45875
nation	Northern Ireland	N92000002	12/11/2020	551	45401
nation	Northern Ireland	N92000002	11/11/2020	608	44850
nation	Northern Ireland	N92000002	10/11/2020	698	44242
nation	Northern Ireland	N92000002	09/11/2020	647	43544
nation	Northern Ireland	N92000002	08/11/2020	422	42897
nation	Northern Ireland	N92000002	07/11/2020	457	42475
nation	Northern Ireland	N92000002	06/11/2020	487	42018
nation	Northern Ireland	N92000002	05/11/2020	561	41531
nation	Northern Ireland	N92000002	04/11/2020	592	40970
nation	Northern Ireland	N92000002	03/11/2020	654	40378
nation	Northern Ireland	N92000002	02/11/2020	696	39724
nation	Northern Ireland	N92000002	01/11/2020	463	39028
nation	Northern Ireland	N92000002	31/10/2020	514	38565
nation	Northern Ireland	N92000002	30/10/2020	690	38051
nation	Northern Ireland	N92000002	29/10/2020	693	37361
nation	Northern Ireland	N92000002	28/10/2020	755	36668
nation	Northern Ireland	N92000002	27/10/2020	821	35913
nation	Northern Ireland	N92000002	26/10/2020	891	35092
nation	Northern Ireland	N92000002	25/10/2020	680	34201
nation	Northern Ireland	N92000002	24/10/2020	740	33521
nation	Northern Ireland	N92000002	23/10/2020	883	32781
nation	Northern Ireland	N92000002	22/10/2020	1078	31898
nation	Northern Ireland	N92000002	21/10/2020	1114	30820
nation	Northern Ireland	N92000002	20/10/2020	1064	29706
nation	Northern Ireland	N92000002	19/10/2020	1040	28642
nation	Northern Ireland	N92000002	18/10/2020	792	27602
nation	Northern Ireland	N92000002	17/10/2020	842	26810
nation	Northern Ireland	N92000002	16/10/2020	970	25968
nation	Northern Ireland	N92000002	15/10/2020	1109	24998
nation	Northern Ireland	N92000002	14/10/2020	1064	23889
nation	Northern Ireland	N92000002	13/10/2020	1085	22825
nation	Northern Ireland	N92000002	12/10/2020	1107	21740
nation	Northern Ireland	N92000002	11/10/2020	832	20633
nation	Northern Ireland	N92000002	10/10/2020	800	19801
nation	Northern Ireland	N92000002	09/10/2020	840	19001
nation	Northern Ireland	N92000002	08/10/2020	980	18161
nation	Northern Ireland	N92000002	07/10/2020	1032	17181
nation	Northern Ireland	N92000002	06/10/2020	802	16149
nation	Northern Ireland	N92000002	05/10/2020	711	15347
nation	Northern Ireland	N92000002	04/10/2020	614	14636
nation	Northern Ireland	N92000002	03/10/2020	622	14022
nation	Northern Ireland	N92000002	02/10/2020	697	13400
nation	Northern Ireland	N92000002	01/10/2020	481	12703
nation	Northern Ireland	N92000002	30/09/2020	643	12222
nation	Northern Ireland	N92000002	29/09/2020	389	11579
nation	Northern Ireland	N92000002	28/09/2020	296	11190
nation	Northern Ireland	N92000002	27/09/2020	271	10894
nation	Northern Ireland	N92000002	26/09/2020	268	10623
nation	Northern Ireland	N92000002	25/09/2020	244	10355
nation	Northern Ireland	N92000002	24/09/2020	282	10111
nation	Northern Ireland	N92000002	23/09/2020	219	9829
nation	Northern Ireland	N92000002	22/09/2020	170	9610
nation	Northern Ireland	N92000002	21/09/2020	135	9440
nation	Northern Ireland	N92000002	20/09/2020	124	9305
nation	Northern Ireland	N92000002	19/09/2020	161	9181
nation	Northern Ireland	N92000002	18/09/2020	168	9020
nation	Northern Ireland	N92000002	17/09/2020	168	8852
nation	Northern Ireland	N92000002	16/09/2020	132	8684
nation	Northern Ireland	N92000002	15/09/2020	107	8552
nation	Northern Ireland	N92000002	14/09/2020	119	8445
nation	Northern Ireland	N92000002	13/09/2020	91	8326
nation	Northern Ireland	N92000002	12/09/2020	106	8235
nation	Northern Ireland	N92000002	11/09/2020	73	8129
nation	Northern Ireland	N92000002	10/09/2020	79	8056
nation	Northern Ireland	N92000002	09/09/2020	98	7977
nation	Northern Ireland	N92000002	08/09/2020	56	7879
nation	Northern Ireland	N92000002	07/09/2020	72	7823
nation	Northern Ireland	N92000002	06/09/2020	102	7751
nation	Northern Ireland	N92000002	05/09/2020	90	7649
nation	Northern Ireland	N92000002	04/09/2020	130	7559
nation	Northern Ireland	N92000002	03/09/2020	106	7429
nation	Northern Ireland	N92000002	02/09/2020	90	7323
nation	Northern Ireland	N92000002	01/09/2020	65	7233
nation	Northern Ireland	N92000002	31/08/2020	54	7168
nation	Northern Ireland	N92000002	30/08/2020	35	7114
nation	Northern Ireland	N92000002	29/08/2020	43	7079
nation	Northern Ireland	N92000002	28/08/2020	85	7036
nation	Northern Ireland	N92000002	27/08/2020	78	6951
nation	Northern Ireland	N92000002	26/08/2020	71	6873
nation	Northern Ireland	N92000002	25/08/2020	65	6802
nation	Northern Ireland	N92000002	24/08/2020	45	6737
nation	Northern Ireland	N92000002	23/08/2020	52	6692
nation	Northern Ireland	N92000002	22/08/2020	42	6640
nation	Northern Ireland	N92000002	21/08/2020	80	6598
nation	Northern Ireland	N92000002	20/08/2020	71	6518
nation	Northern Ireland	N92000002	19/08/2020	41	6447
nation	Northern Ireland	N92000002	18/08/2020	43	6406
nation	Northern Ireland	N92000002	17/08/2020	53	6363
nation	Northern Ireland	N92000002	16/08/2020	20	6310
nation	Northern Ireland	N92000002	15/08/2020	22	6290
nation	Northern Ireland	N92000002	14/08/2020	57	6268
nation	Northern Ireland	N92000002	13/08/2020	51	6211
nation	Northern Ireland	N92000002	12/08/2020	39	6160
nation	Northern Ireland	N92000002	11/08/2020	38	6121
nation	Northern Ireland	N92000002	10/08/2020	44	6083
nation	Northern Ireland	N92000002	09/08/2020	25	6039
nation	Northern Ireland	N92000002	08/08/2020	27	6014
nation	Northern Ireland	N92000002	07/08/2020	16	5987
nation	Northern Ireland	N92000002	06/08/2020	17	5971
nation	Northern Ireland	N92000002	05/08/2020	29	5954
nation	Northern Ireland	N92000002	04/08/2020	17	5925
nation	Northern Ireland	N92000002	03/08/2020	18	5908
nation	Northern Ireland	N92000002	02/08/2020	9	5890
nation	Northern Ireland	N92000002	01/08/2020	10	5881
nation	Northern Ireland	N92000002	31/07/2020	13	5871
nation	Northern Ireland	N92000002	30/07/2020	10	5858
nation	Northern Ireland	N92000002	29/07/2020	11	5848
nation	Northern Ireland	N92000002	28/07/2020	13	5837
nation	Northern Ireland	N92000002	27/07/2020	12	5824
nation	Northern Ireland	N92000002	26/07/2020	1	5812
nation	Northern Ireland	N92000002	25/07/2020	4	5811
nation	Northern Ireland	N92000002	24/07/2020	14	5807
nation	Northern Ireland	N92000002	23/07/2020	12	5793
nation	Northern Ireland	N92000002	22/07/2020	8	5781
nation	Northern Ireland	N92000002	21/07/2020	12	5773
nation	Northern Ireland	N92000002	20/07/2020	3	5761
nation	Northern Ireland	N92000002	19/07/2020	3	5758
nation	Northern Ireland	N92000002	18/07/2020	7	5755
nation	Northern Ireland	N92000002	17/07/2020	8	5748
nation	Northern Ireland	N92000002	16/07/2020	19	5740
nation	Northern Ireland	N92000002	15/07/2020	15	5721
nation	Northern Ireland	N92000002	14/07/2020	7	5706
nation	Northern Ireland	N92000002	13/07/2020	3	5699
nation	Northern Ireland	N92000002	12/07/2020	4	5696
nation	Northern Ireland	N92000002	11/07/2020	6	5692
nation	Northern Ireland	N92000002	10/07/2020	4	5686
nation	Northern Ireland	N92000002	09/07/2020	5	5682
nation	Northern Ireland	N92000002	08/07/2020	6	5677
nation	Northern Ireland	N92000002	07/07/2020	5	5671
nation	Northern Ireland	N92000002	06/07/2020	8	5666
nation	Northern Ireland	N92000002	05/07/2020	2	5658
nation	Northern Ireland	N92000002	04/07/2020	1	5656
nation	Northern Ireland	N92000002	03/07/2020	8	5655
nation	Northern Ireland	N92000002	02/07/2020	3	5647
nation	Northern Ireland	N92000002	01/07/2020	4	5644
nation	Northern Ireland	N92000002	30/06/2020	2	5640
nation	Northern Ireland	N92000002	29/06/2020	4	5638
nation	Northern Ireland	N92000002	28/06/2020	5	5634
nation	Northern Ireland	N92000002	27/06/2020	4	5629
nation	Northern Ireland	N92000002	26/06/2020	3	5625
nation	Northern Ireland	N92000002	25/06/2020	5	5622
nation	Northern Ireland	N92000002	24/06/2020	4	5617
nation	Northern Ireland	N92000002	23/06/2020	8	5613
nation	Northern Ireland	N92000002	22/06/2020	4	5605
nation	Northern Ireland	N92000002	21/06/2020	3	5601
nation	Northern Ireland	N92000002	20/06/2020	5	5598
nation	Northern Ireland	N92000002	19/06/2020	12	5593
nation	Northern Ireland	N92000002	18/06/2020	7	5581
nation	Northern Ireland	N92000002	17/06/2020	5	5574
nation	Northern Ireland	N92000002	16/06/2020	11	5569
nation	Northern Ireland	N92000002	15/06/2020	19	5558
nation	Northern Ireland	N92000002	14/06/2020	8	5539
nation	Northern Ireland	N92000002	13/06/2020	10	5531
nation	Northern Ireland	N92000002	12/06/2020	10	5521
nation	Northern Ireland	N92000002	11/06/2020	10	5511
nation	Northern Ireland	N92000002	10/06/2020	16	5501
nation	Northern Ireland	N92000002	09/06/2020	11	5485
nation	Northern Ireland	N92000002	08/06/2020	14	5474
nation	Northern Ireland	N92000002	07/06/2020	5	5460
nation	Northern Ireland	N92000002	06/06/2020	8	5455
nation	Northern Ireland	N92000002	05/06/2020	23	5447
nation	Northern Ireland	N92000002	04/06/2020	11	5424
nation	Northern Ireland	N92000002	03/06/2020	11	5413
nation	Northern Ireland	N92000002	02/06/2020	20	5402
nation	Northern Ireland	N92000002	01/06/2020	24	5382
nation	Northern Ireland	N92000002	31/05/2020	26	5358
nation	Northern Ireland	N92000002	30/05/2020	13	5332
nation	Northern Ireland	N92000002	29/05/2020	20	5319
nation	Northern Ireland	N92000002	28/05/2020	28	5299
nation	Northern Ireland	N92000002	27/05/2020	33	5271
nation	Northern Ireland	N92000002	26/05/2020	27	5238
nation	Northern Ireland	N92000002	25/05/2020	39	5211
nation	Northern Ireland	N92000002	24/05/2020	30	5172
nation	Northern Ireland	N92000002	23/05/2020	54	5142
nation	Northern Ireland	N92000002	22/05/2020	33	5088
nation	Northern Ireland	N92000002	21/05/2020	56	5055
nation	Northern Ireland	N92000002	20/05/2020	74	4999
nation	Northern Ireland	N92000002	19/05/2020	72	4925
nation	Northern Ireland	N92000002	18/05/2020	62	4853
nation	Northern Ireland	N92000002	17/05/2020	36	4791
nation	Northern Ireland	N92000002	16/05/2020	40	4755
nation	Northern Ireland	N92000002	15/05/2020	66	4715
nation	Northern Ireland	N92000002	14/05/2020	73	4649
nation	Northern Ireland	N92000002	13/05/2020	75	4576
nation	Northern Ireland	N92000002	12/05/2020	91	4501
nation	Northern Ireland	N92000002	11/05/2020	74	4410
nation	Northern Ireland	N92000002	10/05/2020	61	4336
nation	Northern Ireland	N92000002	09/05/2020	54	4275
nation	Northern Ireland	N92000002	08/05/2020	72	4221
nation	Northern Ireland	N92000002	07/05/2020	97	4149
nation	Northern Ireland	N92000002	06/05/2020	80	4052
nation	Northern Ireland	N92000002	05/05/2020	73	3972
nation	Northern Ireland	N92000002	04/05/2020	74	3899
nation	Northern Ireland	N92000002	03/05/2020	53	3825
nation	Northern Ireland	N92000002	02/05/2020	89	3772
nation	Northern Ireland	N92000002	01/05/2020	97	3683
nation	Northern Ireland	N92000002	30/04/2020	115	3586
nation	Northern Ireland	N92000002	29/04/2020	91	3471
nation	Northern Ireland	N92000002	28/04/2020	74	3380
nation	Northern Ireland	N92000002	27/04/2020	71	3306
nation	Northern Ireland	N92000002	26/04/2020	44	3235
nation	Northern Ireland	N92000002	25/04/2020	52	3191
nation	Northern Ireland	N92000002	24/04/2020	82	3139
nation	Northern Ireland	N92000002	23/04/2020	72	3057
nation	Northern Ireland	N92000002	22/04/2020	96	2985
nation	Northern Ireland	N92000002	21/04/2020	131	2889
nation	Northern Ireland	N92000002	20/04/2020	112	2758
nation	Northern Ireland	N92000002	19/04/2020	41	2646
nation	Northern Ireland	N92000002	18/04/2020	85	2605
nation	Northern Ireland	N92000002	17/04/2020	154	2520
nation	Northern Ireland	N92000002	16/04/2020	138	2366
nation	Northern Ireland	N92000002	15/04/2020	133	2228
nation	Northern Ireland	N92000002	14/04/2020	95	2095
nation	Northern Ireland	N92000002	13/04/2020	106	2000
nation	Northern Ireland	N92000002	12/04/2020	73	1894
nation	Northern Ireland	N92000002	11/04/2020	67	1821
nation	Northern Ireland	N92000002	10/04/2020	94	1754
nation	Northern Ireland	N92000002	09/04/2020	99	1660
nation	Northern Ireland	N92000002	08/04/2020	102	1561
nation	Northern Ireland	N92000002	07/04/2020	129	1459
nation	Northern Ireland	N92000002	06/04/2020	105	1330
nation	Northern Ireland	N92000002	05/04/2020	60	1225
nation	Northern Ireland	N92000002	04/04/2020	86	1165
nation	Northern Ireland	N92000002	03/04/2020	102	1079
nation	Northern Ireland	N92000002	02/04/2020	105	977
nation	Northern Ireland	N92000002	01/04/2020	102	872
nation	Northern Ireland	N92000002	31/03/2020	111	770
nation	Northern Ireland	N92000002	30/03/2020	84	659
nation	Northern Ireland	N92000002	29/03/2020	62	575
nation	Northern Ireland	N92000002	28/03/2020	76	513
nation	Northern Ireland	N92000002	27/03/2020	67	437
nation	Northern Ireland	N92000002	26/03/2020	76	370
nation	Northern Ireland	N92000002	25/03/2020	56	294
nation	Northern Ireland	N92000002	24/03/2020	41	238
nation	Northern Ireland	N92000002	23/03/2020	41	197
nation	Northern Ireland	N92000002	22/03/2020	18	156
nation	Northern Ireland	N92000002	21/03/2020	20	138
nation	Northern Ireland	N92000002	20/03/2020	17	118
nation	Northern Ireland	N92000002	19/03/2020	14	101
nation	Northern Ireland	N92000002	18/03/2020	13	87
nation	Northern Ireland	N92000002	17/03/2020	8	74
nation	Northern Ireland	N92000002	16/03/2020	8	66
nation	Northern Ireland	N92000002	15/03/2020	2	58
nation	Northern Ireland	N92000002	14/03/2020	10	56
nation	Northern Ireland	N92000002	13/03/2020	11	46
nation	Northern Ireland	N92000002	12/03/2020	4	35
nation	Northern Ireland	N92000002	11/03/2020	11	31
nation	Northern Ireland	N92000002	10/03/2020	5	20
nation	Northern Ireland	N92000002	09/03/2020	3	15
nation	Northern Ireland	N92000002	08/03/2020	3	12
nation	Northern Ireland	N92000002	07/03/2020	5	9
nation	Northern Ireland	N92000002	06/03/2020	2	4
nation	Northern Ireland	N92000002	05/03/2020	2	2
nation	Scotland	S92000003	09/05/2021	67	227840
nation	Scotland	S92000003	08/05/2021	174	227773
nation	Scotland	S92000003	07/05/2021	198	227599
nation	Scotland	S92000003	06/05/2021	218	227401
nation	Scotland	S92000003	05/05/2021	220	227183
nation	Scotland	S92000003	04/05/2021	197	226963
nation	Scotland	S92000003	03/05/2021	162	226766
nation	Scotland	S92000003	02/05/2021	119	226604
nation	Scotland	S92000003	01/05/2021	128	226485
nation	Scotland	S92000003	30/04/2021	173	226357
nation	Scotland	S92000003	29/04/2021	174	226184
nation	Scotland	S92000003	28/04/2021	194	226010
nation	Scotland	S92000003	27/04/2021	196	225816
nation	Scotland	S92000003	26/04/2021	194	225620
nation	Scotland	S92000003	25/04/2021	110	225426
nation	Scotland	S92000003	24/04/2021	146	225316
nation	Scotland	S92000003	23/04/2021	187	225170
nation	Scotland	S92000003	22/04/2021	230	224983
nation	Scotland	S92000003	21/04/2021	235	224753
nation	Scotland	S92000003	20/04/2021	241	224518
nation	Scotland	S92000003	19/04/2021	261	224277
nation	Scotland	S92000003	18/04/2021	172	224016
nation	Scotland	S92000003	17/04/2021	204	223844
nation	Scotland	S92000003	16/04/2021	222	223640
nation	Scotland	S92000003	15/04/2021	198	223418
nation	Scotland	S92000003	14/04/2021	211	223220
nation	Scotland	S92000003	13/04/2021	261	223009
nation	Scotland	S92000003	12/04/2021	254	222748
nation	Scotland	S92000003	11/04/2021	208	222494
nation	Scotland	S92000003	10/04/2021	227	222286
nation	Scotland	S92000003	09/04/2021	266	222059
nation	Scotland	S92000003	08/04/2021	282	221793
nation	Scotland	S92000003	07/04/2021	280	221511
nation	Scotland	S92000003	06/04/2021	356	221231
nation	Scotland	S92000003	05/04/2021	293	220875
nation	Scotland	S92000003	04/04/2021	253	220582
nation	Scotland	S92000003	03/04/2021	278	220329
nation	Scotland	S92000003	02/04/2021	348	220051
nation	Scotland	S92000003	01/04/2021	414	219703
nation	Scotland	S92000003	31/03/2021	392	219289
nation	Scotland	S92000003	30/03/2021	394	218897
nation	Scotland	S92000003	29/03/2021	516	218503
nation	Scotland	S92000003	28/03/2021	357	217987
nation	Scotland	S92000003	27/03/2021	388	217630
nation	Scotland	S92000003	26/03/2021	477	217242
nation	Scotland	S92000003	25/03/2021	571	216765
nation	Scotland	S92000003	24/03/2021	540	216194
nation	Scotland	S92000003	23/03/2021	605	215654
nation	Scotland	S92000003	22/03/2021	682	215049
nation	Scotland	S92000003	21/03/2021	464	214367
nation	Scotland	S92000003	20/03/2021	456	213903
nation	Scotland	S92000003	19/03/2021	544	213447
nation	Scotland	S92000003	18/03/2021	552	212903
nation	Scotland	S92000003	17/03/2021	599	212351
nation	Scotland	S92000003	16/03/2021	572	211752
nation	Scotland	S92000003	15/03/2021	690	211180
nation	Scotland	S92000003	14/03/2021	445	210490
nation	Scotland	S92000003	13/03/2021	463	210045
nation	Scotland	S92000003	12/03/2021	585	209582
nation	Scotland	S92000003	11/03/2021	663	208997
nation	Scotland	S92000003	10/03/2021	624	208334
nation	Scotland	S92000003	09/03/2021	654	207710
nation	Scotland	S92000003	08/03/2021	588	207056
nation	Scotland	S92000003	07/03/2021	434	206468
nation	Scotland	S92000003	06/03/2021	477	206034
nation	Scotland	S92000003	05/03/2021	464	205557
nation	Scotland	S92000003	04/03/2021	558	205093
nation	Scotland	S92000003	03/03/2021	495	204535
nation	Scotland	S92000003	02/03/2021	519	204040
nation	Scotland	S92000003	01/03/2021	546	203521
nation	Scotland	S92000003	28/02/2021	425	202975
nation	Scotland	S92000003	27/02/2021	413	202550
nation	Scotland	S92000003	26/02/2021	521	202137
nation	Scotland	S92000003	25/02/2021	629	201616
nation	Scotland	S92000003	24/02/2021	700	200987
nation	Scotland	S92000003	23/02/2021	698	200287
nation	Scotland	S92000003	22/02/2021	790	199589
nation	Scotland	S92000003	21/02/2021	611	198799
nation	Scotland	S92000003	20/02/2021	659	198188
nation	Scotland	S92000003	19/02/2021	891	197529
nation	Scotland	S92000003	18/02/2021	878	196638
nation	Scotland	S92000003	17/02/2021	828	195760
nation	Scotland	S92000003	16/02/2021	907	194932
nation	Scotland	S92000003	15/02/2021	965	194025
nation	Scotland	S92000003	14/02/2021	682	193060
nation	Scotland	S92000003	13/02/2021	540	192378
nation	Scotland	S92000003	12/02/2021	901	191838
nation	Scotland	S92000003	11/02/2021	844	190937
nation	Scotland	S92000003	10/02/2021	843	190093
nation	Scotland	S92000003	09/02/2021	757	189250
nation	Scotland	S92000003	08/02/2021	993	188493
nation	Scotland	S92000003	07/02/2021	657	187500
nation	Scotland	S92000003	06/02/2021	716	186843
nation	Scotland	S92000003	05/02/2021	938	186127
nation	Scotland	S92000003	04/02/2021	901	185189
nation	Scotland	S92000003	03/02/2021	928	184288
nation	Scotland	S92000003	02/02/2021	1050	183360
nation	Scotland	S92000003	01/02/2021	1100	182310
nation	Scotland	S92000003	31/01/2021	814	181210
nation	Scotland	S92000003	30/01/2021	785	180396
nation	Scotland	S92000003	29/01/2021	963	179611
nation	Scotland	S92000003	28/01/2021	1120	178648
nation	Scotland	S92000003	27/01/2021	1113	177528
nation	Scotland	S92000003	26/01/2021	1175	176415
nation	Scotland	S92000003	25/01/2021	1322	175240
nation	Scotland	S92000003	24/01/2021	862	173918
nation	Scotland	S92000003	23/01/2021	937	173056
nation	Scotland	S92000003	22/01/2021	1243	172119
nation	Scotland	S92000003	21/01/2021	1242	170876
nation	Scotland	S92000003	20/01/2021	1587	169634
nation	Scotland	S92000003	19/01/2021	1557	168047
nation	Scotland	S92000003	18/01/2021	1737	166490
nation	Scotland	S92000003	17/01/2021	1198	164753
nation	Scotland	S92000003	16/01/2021	1176	163555
nation	Scotland	S92000003	15/01/2021	1553	162379
nation	Scotland	S92000003	14/01/2021	1624	160826
nation	Scotland	S92000003	13/01/2021	1710	159202
nation	Scotland	S92000003	12/01/2021	1984	157492
nation	Scotland	S92000003	11/01/2021	2101	155508
nation	Scotland	S92000003	10/01/2021	1430	153407
nation	Scotland	S92000003	09/01/2021	1498	151977
nation	Scotland	S92000003	08/01/2021	1839	150479
nation	Scotland	S92000003	07/01/2021	2202	148640
nation	Scotland	S92000003	06/01/2021	2554	146438
nation	Scotland	S92000003	05/01/2021	3058	143884
nation	Scotland	S92000003	04/01/2021	2385	140826
nation	Scotland	S92000003	03/01/2021	2223	138441
nation	Scotland	S92000003	02/01/2021	2218	136218
nation	Scotland	S92000003	01/01/2021	1167	134000
nation	Scotland	S92000003	31/12/2020	2379	132833
nation	Scotland	S92000003	30/12/2020	2973	130454
nation	Scotland	S92000003	29/12/2020	3146	127481
nation	Scotland	S92000003	28/12/2020	1825	124335
nation	Scotland	S92000003	27/12/2020	1705	122510
nation	Scotland	S92000003	26/12/2020	1058	120805
nation	Scotland	S92000003	25/12/2020	520	119747
nation	Scotland	S92000003	24/12/2020	1022	119227
nation	Scotland	S92000003	23/12/2020	1322	118205
nation	Scotland	S92000003	22/12/2020	1333	116883
nation	Scotland	S92000003	21/12/2020	1322	115550
nation	Scotland	S92000003	20/12/2020	824	114228
nation	Scotland	S92000003	19/12/2020	757	113404
nation	Scotland	S92000003	18/12/2020	930	112647
nation	Scotland	S92000003	17/12/2020	912	111717
nation	Scotland	S92000003	16/12/2020	1051	110805
nation	Scotland	S92000003	15/12/2020	1034	109754
nation	Scotland	S92000003	14/12/2020	1100	108720
nation	Scotland	S92000003	13/12/2020	721	107620
nation	Scotland	S92000003	12/12/2020	687	106899
nation	Scotland	S92000003	11/12/2020	880	106212
nation	Scotland	S92000003	10/12/2020	907	105332
nation	Scotland	S92000003	09/12/2020	1008	104425
nation	Scotland	S92000003	08/12/2020	1047	103417
nation	Scotland	S92000003	07/12/2020	959	102370
nation	Scotland	S92000003	06/12/2020	645	101411
nation	Scotland	S92000003	05/12/2020	668	100766
nation	Scotland	S92000003	04/12/2020	649	100098
nation	Scotland	S92000003	03/12/2020	810	99449
nation	Scotland	S92000003	02/12/2020	951	98639
nation	Scotland	S92000003	01/12/2020	932	97688
nation	Scotland	S92000003	30/11/2020	974	96756
nation	Scotland	S92000003	29/11/2020	556	95782
nation	Scotland	S92000003	28/11/2020	573	95226
nation	Scotland	S92000003	27/11/2020	740	94653
nation	Scotland	S92000003	26/11/2020	807	93913
nation	Scotland	S92000003	25/11/2020	933	93106
nation	Scotland	S92000003	24/11/2020	994	92173
nation	Scotland	S92000003	23/11/2020	1162	91179
nation	Scotland	S92000003	22/11/2020	709	90017
nation	Scotland	S92000003	21/11/2020	765	89308
nation	Scotland	S92000003	20/11/2020	866	88543
nation	Scotland	S92000003	19/11/2020	985	87677
nation	Scotland	S92000003	18/11/2020	1118	86692
nation	Scotland	S92000003	17/11/2020	1226	85574
nation	Scotland	S92000003	16/11/2020	1279	84348
nation	Scotland	S92000003	15/11/2020	817	83069
nation	Scotland	S92000003	14/11/2020	919	82252
nation	Scotland	S92000003	13/11/2020	1063	81333
nation	Scotland	S92000003	12/11/2020	1197	80270
nation	Scotland	S92000003	11/11/2020	1251	79073
nation	Scotland	S92000003	10/11/2020	1292	77822
nation	Scotland	S92000003	09/11/2020	1296	76530
nation	Scotland	S92000003	08/11/2020	878	75234
nation	Scotland	S92000003	07/11/2020	849	74356
nation	Scotland	S92000003	06/11/2020	1144	73507
nation	Scotland	S92000003	05/11/2020	1299	72363
nation	Scotland	S92000003	04/11/2020	1304	71064
nation	Scotland	S92000003	03/11/2020	1396	69760
nation	Scotland	S92000003	02/11/2020	1479	68364
nation	Scotland	S92000003	01/11/2020	974	66885
nation	Scotland	S92000003	31/10/2020	745	65911
nation	Scotland	S92000003	30/10/2020	1105	65166
nation	Scotland	S92000003	29/10/2020	1100	64061
nation	Scotland	S92000003	28/10/2020	1269	62961
nation	Scotland	S92000003	27/10/2020	1312	61692
nation	Scotland	S92000003	26/10/2020	1346	60380
nation	Scotland	S92000003	25/10/2020	941	59034
nation	Scotland	S92000003	24/10/2020	959	58093
nation	Scotland	S92000003	23/10/2020	1287	57134
nation	Scotland	S92000003	22/10/2020	1503	55847
nation	Scotland	S92000003	21/10/2020	1581	54344
nation	Scotland	S92000003	20/10/2020	1686	52763
nation	Scotland	S92000003	19/10/2020	1360	51077
nation	Scotland	S92000003	18/10/2020	829	49717
nation	Scotland	S92000003	17/10/2020	863	48888
nation	Scotland	S92000003	16/10/2020	1253	48025
nation	Scotland	S92000003	15/10/2020	1294	46772
nation	Scotland	S92000003	14/10/2020	1294	45478
nation	Scotland	S92000003	13/10/2020	1424	44184
nation	Scotland	S92000003	12/10/2020	1363	42760
nation	Scotland	S92000003	11/10/2020	961	41397
nation	Scotland	S92000003	10/10/2020	945	40436
nation	Scotland	S92000003	09/10/2020	1095	39491
nation	Scotland	S92000003	08/10/2020	1171	38396
nation	Scotland	S92000003	07/10/2020	1252	37225
nation	Scotland	S92000003	06/10/2020	1193	35973
nation	Scotland	S92000003	05/10/2020	1099	34780
nation	Scotland	S92000003	04/10/2020	745	33681
nation	Scotland	S92000003	03/10/2020	702	32936
nation	Scotland	S92000003	02/10/2020	818	32234
nation	Scotland	S92000003	01/10/2020	777	31416
nation	Scotland	S92000003	30/09/2020	793	30639
nation	Scotland	S92000003	29/09/2020	661	29846
nation	Scotland	S92000003	28/09/2020	624	29185
nation	Scotland	S92000003	27/09/2020	360	28561
nation	Scotland	S92000003	26/09/2020	437	28201
nation	Scotland	S92000003	25/09/2020	577	27764
nation	Scotland	S92000003	24/09/2020	716	27187
nation	Scotland	S92000003	23/09/2020	572	26471
nation	Scotland	S92000003	22/09/2020	497	25899
nation	Scotland	S92000003	21/09/2020	454	25402
nation	Scotland	S92000003	20/09/2020	320	24948
nation	Scotland	S92000003	19/09/2020	236	24628
nation	Scotland	S92000003	18/09/2020	270	24392
nation	Scotland	S92000003	17/09/2020	265	24122
nation	Scotland	S92000003	16/09/2020	280	23857
nation	Scotland	S92000003	15/09/2020	238	23577
nation	Scotland	S92000003	14/09/2020	186	23339
nation	Scotland	S92000003	13/09/2020	178	23153
nation	Scotland	S92000003	12/09/2020	214	22975
nation	Scotland	S92000003	11/09/2020	216	22761
nation	Scotland	S92000003	10/09/2020	231	22545
nation	Scotland	S92000003	09/09/2020	223	22314
nation	Scotland	S92000003	08/09/2020	103	22091
nation	Scotland	S92000003	07/09/2020	167	21988
nation	Scotland	S92000003	06/09/2020	154	21821
nation	Scotland	S92000003	05/09/2020	137	21667
nation	Scotland	S92000003	04/09/2020	170	21530
nation	Scotland	S92000003	03/09/2020	202	21360
nation	Scotland	S92000003	02/09/2020	192	21158
nation	Scotland	S92000003	01/09/2020	199	20966
nation	Scotland	S92000003	31/08/2020	143	20767
nation	Scotland	S92000003	30/08/2020	102	20624
nation	Scotland	S92000003	29/08/2020	94	20522
nation	Scotland	S92000003	28/08/2020	105	20428
nation	Scotland	S92000003	27/08/2020	97	20323
nation	Scotland	S92000003	26/08/2020	98	20226
nation	Scotland	S92000003	25/08/2020	72	20128
nation	Scotland	S92000003	24/08/2020	59	20056
nation	Scotland	S92000003	23/08/2020	67	19997
nation	Scotland	S92000003	22/08/2020	51	19930
nation	Scotland	S92000003	21/08/2020	91	19879
nation	Scotland	S92000003	20/08/2020	141	19788
nation	Scotland	S92000003	19/08/2020	93	19647
nation	Scotland	S92000003	18/08/2020	78	19554
nation	Scotland	S92000003	17/08/2020	75	19476
nation	Scotland	S92000003	16/08/2020	33	19401
nation	Scotland	S92000003	15/08/2020	20	19368
nation	Scotland	S92000003	14/08/2020	50	19348
nation	Scotland	S92000003	13/08/2020	59	19298
nation	Scotland	S92000003	12/08/2020	49	19239
nation	Scotland	S92000003	11/08/2020	63	19190
nation	Scotland	S92000003	10/08/2020	59	19127
nation	Scotland	S92000003	09/08/2020	26	19068
nation	Scotland	S92000003	08/08/2020	27	19042
nation	Scotland	S92000003	07/08/2020	46	19015
nation	Scotland	S92000003	06/08/2020	65	18969
nation	Scotland	S92000003	05/08/2020	67	18904
nation	Scotland	S92000003	04/08/2020	58	18837
nation	Scotland	S92000003	03/08/2020	62	18779
nation	Scotland	S92000003	02/08/2020	19	18717
nation	Scotland	S92000003	01/08/2020	23	18698
nation	Scotland	S92000003	31/07/2020	21	18675
nation	Scotland	S92000003	30/07/2020	27	18654
nation	Scotland	S92000003	29/07/2020	28	18627
nation	Scotland	S92000003	28/07/2020	22	18599
nation	Scotland	S92000003	27/07/2020	13	18577
nation	Scotland	S92000003	26/07/2020	7	18564
nation	Scotland	S92000003	25/07/2020	3	18557
nation	Scotland	S92000003	24/07/2020	11	18554
nation	Scotland	S92000003	23/07/2020	23	18543
nation	Scotland	S92000003	22/07/2020	16	18520
nation	Scotland	S92000003	21/07/2020	19	18504
nation	Scotland	S92000003	20/07/2020	13	18485
nation	Scotland	S92000003	19/07/2020	17	18472
nation	Scotland	S92000003	18/07/2020	13	18455
nation	Scotland	S92000003	17/07/2020	8	18442
nation	Scotland	S92000003	16/07/2020	21	18434
nation	Scotland	S92000003	15/07/2020	16	18413
nation	Scotland	S92000003	14/07/2020	10	18397
nation	Scotland	S92000003	13/07/2020	17	18387
nation	Scotland	S92000003	12/07/2020	2	18370
nation	Scotland	S92000003	11/07/2020	9	18368
nation	Scotland	S92000003	10/07/2020	12	18359
nation	Scotland	S92000003	09/07/2020	8	18347
nation	Scotland	S92000003	08/07/2020	10	18339
nation	Scotland	S92000003	07/07/2020	11	18329
nation	Scotland	S92000003	06/07/2020	8	18318
nation	Scotland	S92000003	05/07/2020	2	18310
nation	Scotland	S92000003	04/07/2020	5	18308
nation	Scotland	S92000003	03/07/2020	6	18303
nation	Scotland	S92000003	02/07/2020	13	18297
nation	Scotland	S92000003	01/07/2020	11	18284
nation	Scotland	S92000003	30/06/2020	8	18273
nation	Scotland	S92000003	29/06/2020	14	18265
nation	Scotland	S92000003	28/06/2020	3	18251
nation	Scotland	S92000003	27/06/2020	4	18248
nation	Scotland	S92000003	26/06/2020	6	18244
nation	Scotland	S92000003	25/06/2020	19	18238
nation	Scotland	S92000003	24/06/2020	8	18219
nation	Scotland	S92000003	23/06/2020	20	18211
nation	Scotland	S92000003	22/06/2020	11	18191
nation	Scotland	S92000003	21/06/2020	9	18180
nation	Scotland	S92000003	20/06/2020	6	18171
nation	Scotland	S92000003	19/06/2020	23	18165
nation	Scotland	S92000003	18/06/2020	14	18142
nation	Scotland	S92000003	17/06/2020	33	18128
nation	Scotland	S92000003	16/06/2020	17	18095
nation	Scotland	S92000003	15/06/2020	21	18078
nation	Scotland	S92000003	14/06/2020	13	18057
nation	Scotland	S92000003	13/06/2020	23	18044
nation	Scotland	S92000003	12/06/2020	30	18021
nation	Scotland	S92000003	11/06/2020	21	17991
nation	Scotland	S92000003	10/06/2020	29	17970
nation	Scotland	S92000003	09/06/2020	27	17941
nation	Scotland	S92000003	08/06/2020	18	17914
nation	Scotland	S92000003	07/06/2020	17	17896
nation	Scotland	S92000003	06/06/2020	22	17879
nation	Scotland	S92000003	05/06/2020	24	17857
nation	Scotland	S92000003	04/06/2020	35	17833
nation	Scotland	S92000003	03/06/2020	35	17798
nation	Scotland	S92000003	02/06/2020	45	17763
nation	Scotland	S92000003	01/06/2020	38	17718
nation	Scotland	S92000003	31/05/2020	23	17680
nation	Scotland	S92000003	30/05/2020	40	17657
nation	Scotland	S92000003	29/05/2020	29	17617
nation	Scotland	S92000003	28/05/2020	55	17588
nation	Scotland	S92000003	27/05/2020	66	17533
nation	Scotland	S92000003	26/05/2020	77	17467
nation	Scotland	S92000003	25/05/2020	97	17390
nation	Scotland	S92000003	24/05/2020	54	17293
nation	Scotland	S92000003	23/05/2020	50	17239
nation	Scotland	S92000003	22/05/2020	92	17189
nation	Scotland	S92000003	21/05/2020	111	17097
nation	Scotland	S92000003	20/05/2020	121	16986
nation	Scotland	S92000003	19/05/2020	182	16865
nation	Scotland	S92000003	18/05/2020	140	16683
nation	Scotland	S92000003	17/05/2020	92	16543
nation	Scotland	S92000003	16/05/2020	103	16451
nation	Scotland	S92000003	15/05/2020	152	16348
nation	Scotland	S92000003	14/05/2020	212	16196
nation	Scotland	S92000003	13/05/2020	198	15984
nation	Scotland	S92000003	12/05/2020	230	15786
nation	Scotland	S92000003	11/05/2020	262	15556
nation	Scotland	S92000003	10/05/2020	150	15294
nation	Scotland	S92000003	09/05/2020	177	15144
nation	Scotland	S92000003	08/05/2020	254	14967
nation	Scotland	S92000003	07/05/2020	290	14713
nation	Scotland	S92000003	06/05/2020	306	14423
nation	Scotland	S92000003	05/05/2020	289	14117
nation	Scotland	S92000003	04/05/2020	330	13828
nation	Scotland	S92000003	03/05/2020	189	13498
nation	Scotland	S92000003	02/05/2020	217	13309
nation	Scotland	S92000003	01/05/2020	368	13092
nation	Scotland	S92000003	30/04/2020	335	12724
nation	Scotland	S92000003	29/04/2020	430	12389
nation	Scotland	S92000003	28/04/2020	380	11959
nation	Scotland	S92000003	27/04/2020	430	11579
nation	Scotland	S92000003	26/04/2020	172	11149
nation	Scotland	S92000003	25/04/2020	184	10977
nation	Scotland	S92000003	24/04/2020	305	10793
nation	Scotland	S92000003	23/04/2020	314	10488
nation	Scotland	S92000003	22/04/2020	340	10174
nation	Scotland	S92000003	21/04/2020	399	9834
nation	Scotland	S92000003	20/04/2020	776	9435
nation	Scotland	S92000003	19/04/2020	159	8659
nation	Scotland	S92000003	18/04/2020	264	8500
nation	Scotland	S92000003	17/04/2020	394	8236
nation	Scotland	S92000003	16/04/2020	427	7842
nation	Scotland	S92000003	15/04/2020	331	7415
nation	Scotland	S92000003	14/04/2020	346	7084
nation	Scotland	S92000003	13/04/2020	359	6738
nation	Scotland	S92000003	12/04/2020	220	6379
nation	Scotland	S92000003	11/04/2020	185	6159
nation	Scotland	S92000003	10/04/2020	329	5974
nation	Scotland	S92000003	09/04/2020	304	5645
nation	Scotland	S92000003	08/04/2020	343	5341
nation	Scotland	S92000003	07/04/2020	351	4998
nation	Scotland	S92000003	06/04/2020	404	4647
nation	Scotland	S92000003	05/04/2020	225	4243
nation	Scotland	S92000003	04/04/2020	259	4018
nation	Scotland	S92000003	03/04/2020	379	3759
nation	Scotland	S92000003	02/04/2020	351	3380
nation	Scotland	S92000003	01/04/2020	388	3029
nation	Scotland	S92000003	31/03/2020	340	2641
nation	Scotland	S92000003	30/03/2020	320	2301
nation	Scotland	S92000003	29/03/2020	197	1981
nation	Scotland	S92000003	28/03/2020	205	1784
nation	Scotland	S92000003	27/03/2020	274	1579
nation	Scotland	S92000003	26/03/2020	223	1305
nation	Scotland	S92000003	25/03/2020	188	1082
nation	Scotland	S92000003	24/03/2020	168	894
nation	Scotland	S92000003	23/03/2020	138	726
nation	Scotland	S92000003	22/03/2020	75	588
nation	Scotland	S92000003	21/03/2020	66	513
nation	Scotland	S92000003	20/03/2020	83	447
nation	Scotland	S92000003	19/03/2020	49	364
nation	Scotland	S92000003	18/03/2020	41	315
nation	Scotland	S92000003	17/03/2020	43	274
nation	Scotland	S92000003	16/03/2020	21	231
nation	Scotland	S92000003	15/03/2020	12	210
nation	Scotland	S92000003	14/03/2020	19	198
nation	Scotland	S92000003	13/03/2020	48	179
nation	Scotland	S92000003	12/03/2020	38	131
nation	Scotland	S92000003	11/03/2020	26	93
nation	Scotland	S92000003	10/03/2020	21	67
nation	Scotland	S92000003	09/03/2020	16	46
nation	Scotland	S92000003	08/03/2020	3	30
nation	Scotland	S92000003	07/03/2020	6	27
nation	Scotland	S92000003	06/03/2020	6	21
nation	Scotland	S92000003	05/03/2020	2	15
nation	Scotland	S92000003	04/03/2020	6	13
nation	Scotland	S92000003	03/03/2020	3	7
nation	Scotland	S92000003	02/03/2020	1	4
nation	Scotland	S92000003	01/03/2020	2	3
nation	Scotland	S92000003	29/02/2020	0	1
nation	Scotland	S92000003	28/02/2020	1	1
nation	Wales	W92000004	08/05/2021	17	211931
nation	Wales	W92000004	07/05/2021	38	211914
nation	Wales	W92000004	06/05/2021	63	211876
nation	Wales	W92000004	05/05/2021	45	211813
nation	Wales	W92000004	04/05/2021	56	211768
nation	Wales	W92000004	03/05/2021	27	211712
nation	Wales	W92000004	02/05/2021	27	211685
nation	Wales	W92000004	01/05/2021	32	211658
nation	Wales	W92000004	30/04/2021	34	211626
nation	Wales	W92000004	29/04/2021	55	211592
nation	Wales	W92000004	28/04/2021	48	211537
nation	Wales	W92000004	27/04/2021	60	211489
nation	Wales	W92000004	26/04/2021	56	211429
nation	Wales	W92000004	25/04/2021	32	211373
nation	Wales	W92000004	24/04/2021	38	211341
nation	Wales	W92000004	23/04/2021	48	211303
nation	Wales	W92000004	22/04/2021	55	211255
nation	Wales	W92000004	21/04/2021	63	211200
nation	Wales	W92000004	20/04/2021	57	211137
nation	Wales	W92000004	19/04/2021	74	211080
nation	Wales	W92000004	18/04/2021	54	211006
nation	Wales	W92000004	17/04/2021	38	210952
nation	Wales	W92000004	16/04/2021	60	210914
nation	Wales	W92000004	15/04/2021	72	210854
nation	Wales	W92000004	14/04/2021	79	210782
nation	Wales	W92000004	13/04/2021	63	210703
nation	Wales	W92000004	12/04/2021	107	210640
nation	Wales	W92000004	11/04/2021	54	210533
nation	Wales	W92000004	10/04/2021	51	210479
nation	Wales	W92000004	09/04/2021	72	210428
nation	Wales	W92000004	08/04/2021	90	210356
nation	Wales	W92000004	07/04/2021	105	210266
nation	Wales	W92000004	06/04/2021	105	210161
nation	Wales	W92000004	05/04/2021	72	210056
nation	Wales	W92000004	04/04/2021	76	209984
nation	Wales	W92000004	03/04/2021	58	209908
nation	Wales	W92000004	02/04/2021	63	209850
nation	Wales	W92000004	01/04/2021	94	209787
nation	Wales	W92000004	31/03/2021	108	209693
nation	Wales	W92000004	30/03/2021	137	209585
nation	Wales	W92000004	29/03/2021	123	209448
nation	Wales	W92000004	28/03/2021	103	209325
nation	Wales	W92000004	27/03/2021	87	209222
nation	Wales	W92000004	26/03/2021	152	209135
nation	Wales	W92000004	25/03/2021	199	208983
nation	Wales	W92000004	24/03/2021	190	208784
nation	Wales	W92000004	23/03/2021	163	208594
nation	Wales	W92000004	22/03/2021	198	208431
nation	Wales	W92000004	21/03/2021	139	208233
nation	Wales	W92000004	20/03/2021	152	208094
nation	Wales	W92000004	19/03/2021	177	207942
nation	Wales	W92000004	18/03/2021	219	207765
nation	Wales	W92000004	17/03/2021	183	207546
nation	Wales	W92000004	16/03/2021	183	207363
nation	Wales	W92000004	15/03/2021	196	207180
nation	Wales	W92000004	14/03/2021	158	206984
nation	Wales	W92000004	13/03/2021	190	206826
nation	Wales	W92000004	12/03/2021	206	206636
nation	Wales	W92000004	11/03/2021	228	206430
nation	Wales	W92000004	10/03/2021	202	206202
nation	Wales	W92000004	09/03/2021	165	206000
nation	Wales	W92000004	08/03/2021	258	205835
nation	Wales	W92000004	07/03/2021	146	205577
nation	Wales	W92000004	06/03/2021	169	205431
nation	Wales	W92000004	05/03/2021	131	205262
nation	Wales	W92000004	04/03/2021	199	205131
nation	Wales	W92000004	03/03/2021	209	204932
nation	Wales	W92000004	02/03/2021	237	204723
nation	Wales	W92000004	01/03/2021	244	204486
nation	Wales	W92000004	28/02/2021	207	204242
nation	Wales	W92000004	27/02/2021	139	204035
nation	Wales	W92000004	26/02/2021	202	203896
nation	Wales	W92000004	25/02/2021	225	203694
nation	Wales	W92000004	24/02/2021	264	203469
nation	Wales	W92000004	23/02/2021	288	203205
nation	Wales	W92000004	22/02/2021	336	202917
nation	Wales	W92000004	21/02/2021	273	202581
nation	Wales	W92000004	20/02/2021	267	202308
nation	Wales	W92000004	19/02/2021	310	202041
nation	Wales	W92000004	18/02/2021	343	201731
nation	Wales	W92000004	17/02/2021	373	201388
nation	Wales	W92000004	16/02/2021	442	201015
nation	Wales	W92000004	15/02/2021	453	200573
nation	Wales	W92000004	14/02/2021	289	200120
nation	Wales	W92000004	13/02/2021	282	199831
nation	Wales	W92000004	12/02/2021	407	199549
nation	Wales	W92000004	11/02/2021	377	199142
nation	Wales	W92000004	10/02/2021	450	198765
nation	Wales	W92000004	09/02/2021	464	198315
nation	Wales	W92000004	08/02/2021	492	197851
nation	Wales	W92000004	07/02/2021	284	197359
nation	Wales	W92000004	06/02/2021	359	197075
nation	Wales	W92000004	05/02/2021	501	196716
nation	Wales	W92000004	04/02/2021	501	196215
nation	Wales	W92000004	03/02/2021	583	195714
nation	Wales	W92000004	02/02/2021	599	195131
nation	Wales	W92000004	01/02/2021	612	194532
nation	Wales	W92000004	31/01/2021	460	193920
nation	Wales	W92000004	30/01/2021	486	193460
nation	Wales	W92000004	29/01/2021	598	192974
nation	Wales	W92000004	28/01/2021	658	192376
nation	Wales	W92000004	27/01/2021	704	191718
nation	Wales	W92000004	26/01/2021	731	191014
nation	Wales	W92000004	25/01/2021	846	190283
nation	Wales	W92000004	24/01/2021	396	189437
nation	Wales	W92000004	23/01/2021	541	189041
nation	Wales	W92000004	22/01/2021	772	188500
nation	Wales	W92000004	21/01/2021	909	187728
nation	Wales	W92000004	20/01/2021	971	186819
nation	Wales	W92000004	19/01/2021	1081	185848
nation	Wales	W92000004	18/01/2021	1397	184767
nation	Wales	W92000004	17/01/2021	825	183370
nation	Wales	W92000004	16/01/2021	1005	182545
nation	Wales	W92000004	15/01/2021	1212	181540
nation	Wales	W92000004	14/01/2021	1311	180328
nation	Wales	W92000004	13/01/2021	1463	179017
nation	Wales	W92000004	12/01/2021	1601	177554
nation	Wales	W92000004	11/01/2021	1735	175953
nation	Wales	W92000004	10/01/2021	1178	174218
nation	Wales	W92000004	09/01/2021	1142	173040
nation	Wales	W92000004	08/01/2021	1596	171898
nation	Wales	W92000004	07/01/2021	1663	170302
nation	Wales	W92000004	06/01/2021	1990	168639
nation	Wales	W92000004	05/01/2021	2384	166649
nation	Wales	W92000004	04/01/2021	2658	164265
nation	Wales	W92000004	03/01/2021	1809	161607
nation	Wales	W92000004	02/01/2021	2087	159798
nation	Wales	W92000004	01/01/2021	1211	157711
nation	Wales	W92000004	31/12/2020	2010	156500
nation	Wales	W92000004	30/12/2020	2699	154490
nation	Wales	W92000004	29/12/2020	3563	151791
nation	Wales	W92000004	28/12/2020	2356	148228
nation	Wales	W92000004	27/12/2020	2496	145872
nation	Wales	W92000004	26/12/2020	1893	143376
nation	Wales	W92000004	25/12/2020	643	141483
nation	Wales	W92000004	24/12/2020	1473	140840
nation	Wales	W92000004	23/12/2020	2443	139367
nation	Wales	W92000004	22/12/2020	2705	136924
nation	Wales	W92000004	21/12/2020	2744	134219
nation	Wales	W92000004	20/12/2020	2208	131475
nation	Wales	W92000004	19/12/2020	2170	129267
nation	Wales	W92000004	18/12/2020	2537	127097
nation	Wales	W92000004	17/12/2020	2776	124560
nation	Wales	W92000004	16/12/2020	3141	121784
nation	Wales	W92000004	15/12/2020	3181	118643
nation	Wales	W92000004	14/12/2020	3539	115462
nation	Wales	W92000004	13/12/2020	2734	111923
nation	Wales	W92000004	12/12/2020	2285	109189
nation	Wales	W92000004	11/12/2020	2812	106904
nation	Wales	W92000004	10/12/2020	2664	104092
nation	Wales	W92000004	09/12/2020	2692	101428
nation	Wales	W92000004	08/12/2020	2602	98736
nation	Wales	W92000004	07/12/2020	2511	96134
nation	Wales	W92000004	06/12/2020	1697	93623
nation	Wales	W92000004	05/12/2020	1533	91926
nation	Wales	W92000004	04/12/2020	1698	90393
nation	Wales	W92000004	03/12/2020	1806	88695
nation	Wales	W92000004	02/12/2020	1644	86889
nation	Wales	W92000004	01/12/2020	1611	85245
nation	Wales	W92000004	30/11/2020	1505	83634
nation	Wales	W92000004	29/11/2020	966	82129
nation	Wales	W92000004	28/11/2020	844	81163
nation	Wales	W92000004	27/11/2020	1035	80319
nation	Wales	W92000004	26/11/2020	1159	79284
nation	Wales	W92000004	25/11/2020	1337	78125
nation	Wales	W92000004	24/11/2020	1093	76788
nation	Wales	W92000004	23/11/2020	1031	75695
nation	Wales	W92000004	22/11/2020	717	74664
nation	Wales	W92000004	21/11/2020	680	73947
nation	Wales	W92000004	20/11/2020	936	73267
nation	Wales	W92000004	19/11/2020	920	72331
nation	Wales	W92000004	18/11/2020	987	71411
nation	Wales	W92000004	17/11/2020	1040	70424
nation	Wales	W92000004	16/11/2020	993	69384
nation	Wales	W92000004	15/11/2020	628	68391
nation	Wales	W92000004	14/11/2020	628	67763
nation	Wales	W92000004	13/11/2020	859	67135
nation	Wales	W92000004	12/11/2020	772	66276
nation	Wales	W92000004	11/11/2020	855	65504
nation	Wales	W92000004	10/11/2020	963	64649
nation	Wales	W92000004	09/11/2020	1011	63686
nation	Wales	W92000004	08/11/2020	696	62675
nation	Wales	W92000004	07/11/2020	605	61979
nation	Wales	W92000004	06/11/2020	877	61374
nation	Wales	W92000004	05/11/2020	1017	60497
nation	Wales	W92000004	04/11/2020	1094	59480
nation	Wales	W92000004	03/11/2020	1234	58386
nation	Wales	W92000004	02/11/2020	1410	57152
nation	Wales	W92000004	01/11/2020	948	55742
nation	Wales	W92000004	31/10/2020	879	54794
nation	Wales	W92000004	30/10/2020	1241	53915
nation	Wales	W92000004	29/10/2020	1583	52674
nation	Wales	W92000004	28/10/2020	1357	51091
nation	Wales	W92000004	27/10/2020	1478	49734
nation	Wales	W92000004	26/10/2020	1556	48256
nation	Wales	W92000004	25/10/2020	940	46700
nation	Wales	W92000004	24/10/2020	1025	45760
nation	Wales	W92000004	23/10/2020	1197	44735
nation	Wales	W92000004	22/10/2020	1056	43538
nation	Wales	W92000004	21/10/2020	1266	42482
nation	Wales	W92000004	20/10/2020	1237	41216
nation	Wales	W92000004	19/10/2020	1111	39979
nation	Wales	W92000004	18/10/2020	716	38868
nation	Wales	W92000004	17/10/2020	708	38152
nation	Wales	W92000004	16/10/2020	952	37444
nation	Wales	W92000004	15/10/2020	791	36492
nation	Wales	W92000004	14/10/2020	904	35701
nation	Wales	W92000004	13/10/2020	952	34797
nation	Wales	W92000004	12/10/2020	782	33845
nation	Wales	W92000004	11/10/2020	626	33063
nation	Wales	W92000004	10/10/2020	619	32437
nation	Wales	W92000004	09/10/2020	782	31818
nation	Wales	W92000004	08/10/2020	827	31036
nation	Wales	W92000004	07/10/2020	851	30209
nation	Wales	W92000004	06/10/2020	771	29358
nation	Wales	W92000004	05/10/2020	703	28587
nation	Wales	W92000004	04/10/2020	614	27884
nation	Wales	W92000004	03/10/2020	518	27270
nation	Wales	W92000004	02/10/2020	601	26752
nation	Wales	W92000004	01/10/2020	627	26151
nation	Wales	W92000004	30/09/2020	601	25524
nation	Wales	W92000004	29/09/2020	466	24923
nation	Wales	W92000004	28/09/2020	426	24457
nation	Wales	W92000004	27/09/2020	317	24031
nation	Wales	W92000004	26/09/2020	403	23714
nation	Wales	W92000004	25/09/2020	385	23311
nation	Wales	W92000004	24/09/2020	316	22926
nation	Wales	W92000004	23/09/2020	378	22610
nation	Wales	W92000004	22/09/2020	379	22232
nation	Wales	W92000004	21/09/2020	313	21853
nation	Wales	W92000004	20/09/2020	252	21540
nation	Wales	W92000004	19/09/2020	280	21288
nation	Wales	W92000004	18/09/2020	246	21008
nation	Wales	W92000004	17/09/2020	261	20762
nation	Wales	W92000004	16/09/2020	207	20501
nation	Wales	W92000004	15/09/2020	164	20294
nation	Wales	W92000004	14/09/2020	191	20130
nation	Wales	W92000004	13/09/2020	164	19939
nation	Wales	W92000004	12/09/2020	140	19775
nation	Wales	W92000004	11/09/2020	145	19635
nation	Wales	W92000004	10/09/2020	186	19490
nation	Wales	W92000004	09/09/2020	158	19304
nation	Wales	W92000004	08/09/2020	143	19146
nation	Wales	W92000004	07/09/2020	159	19003
nation	Wales	W92000004	06/09/2020	131	18844
nation	Wales	W92000004	05/09/2020	128	18713
nation	Wales	W92000004	04/09/2020	149	18585
nation	Wales	W92000004	03/09/2020	125	18436
nation	Wales	W92000004	02/09/2020	95	18311
nation	Wales	W92000004	01/09/2020	57	18216
nation	Wales	W92000004	31/08/2020	44	18159
nation	Wales	W92000004	30/08/2020	46	18115
nation	Wales	W92000004	29/08/2020	44	18069
nation	Wales	W92000004	28/08/2020	52	18025
nation	Wales	W92000004	27/08/2020	50	17973
nation	Wales	W92000004	26/08/2020	44	17923
nation	Wales	W92000004	25/08/2020	50	17879
nation	Wales	W92000004	24/08/2020	36	17829
nation	Wales	W92000004	23/08/2020	11	17793
nation	Wales	W92000004	22/08/2020	19	17782
nation	Wales	W92000004	21/08/2020	22	17763
nation	Wales	W92000004	20/08/2020	31	17741
nation	Wales	W92000004	19/08/2020	35	17710
nation	Wales	W92000004	18/08/2020	38	17675
nation	Wales	W92000004	17/08/2020	19	17637
nation	Wales	W92000004	16/08/2020	18	17618
nation	Wales	W92000004	15/08/2020	10	17600
nation	Wales	W92000004	14/08/2020	17	17590
nation	Wales	W92000004	13/08/2020	17	17573
nation	Wales	W92000004	12/08/2020	24	17556
nation	Wales	W92000004	11/08/2020	27	17532
nation	Wales	W92000004	10/08/2020	19	17505
nation	Wales	W92000004	09/08/2020	8	17486
nation	Wales	W92000004	08/08/2020	5	17478
nation	Wales	W92000004	07/08/2020	15	17473
nation	Wales	W92000004	06/08/2020	22	17458
nation	Wales	W92000004	05/08/2020	22	17436
nation	Wales	W92000004	04/08/2020	24	17414
nation	Wales	W92000004	03/08/2020	22	17390
nation	Wales	W92000004	02/08/2020	14	17368
nation	Wales	W92000004	01/08/2020	16	17354
nation	Wales	W92000004	31/07/2020	16	17338
nation	Wales	W92000004	30/07/2020	30	17322
nation	Wales	W92000004	29/07/2020	27	17292
nation	Wales	W92000004	28/07/2020	27	17265
nation	Wales	W92000004	27/07/2020	23	17238
nation	Wales	W92000004	26/07/2020	35	17215
nation	Wales	W92000004	25/07/2020	24	17180
nation	Wales	W92000004	24/07/2020	30	17156
nation	Wales	W92000004	23/07/2020	31	17126
nation	Wales	W92000004	22/07/2020	25	17095
nation	Wales	W92000004	21/07/2020	61	17070
nation	Wales	W92000004	20/07/2020	43	17009
nation	Wales	W92000004	19/07/2020	10	16966
nation	Wales	W92000004	18/07/2020	11	16956
nation	Wales	W92000004	17/07/2020	17	16945
nation	Wales	W92000004	16/07/2020	25	16928
nation	Wales	W92000004	15/07/2020	18	16903
nation	Wales	W92000004	14/07/2020	23	16885
nation	Wales	W92000004	13/07/2020	24	16862
nation	Wales	W92000004	12/07/2020	10	16838
nation	Wales	W92000004	11/07/2020	12	16828
nation	Wales	W92000004	10/07/2020	29	16816
nation	Wales	W92000004	09/07/2020	22	16787
nation	Wales	W92000004	08/07/2020	14	16765
nation	Wales	W92000004	07/07/2020	29	16751
nation	Wales	W92000004	06/07/2020	35	16722
nation	Wales	W92000004	05/07/2020	12	16687
nation	Wales	W92000004	04/07/2020	9	16675
nation	Wales	W92000004	03/07/2020	19	16666
nation	Wales	W92000004	02/07/2020	28	16647
nation	Wales	W92000004	01/07/2020	27	16619
nation	Wales	W92000004	30/06/2020	35	16592
nation	Wales	W92000004	29/06/2020	43	16557
nation	Wales	W92000004	28/06/2020	28	16514
nation	Wales	W92000004	27/06/2020	140	16486
nation	Wales	W92000004	26/06/2020	19	16346
nation	Wales	W92000004	25/06/2020	60	16327
nation	Wales	W92000004	24/06/2020	37	16267
nation	Wales	W92000004	23/06/2020	131	16230
nation	Wales	W92000004	22/06/2020	66	16099
nation	Wales	W92000004	21/06/2020	76	16033
nation	Wales	W92000004	20/06/2020	47	15957
nation	Wales	W92000004	19/06/2020	140	15910
nation	Wales	W92000004	18/06/2020	62	15770
nation	Wales	W92000004	17/06/2020	64	15708
nation	Wales	W92000004	16/06/2020	82	15644
nation	Wales	W92000004	15/06/2020	66	15562
nation	Wales	W92000004	14/06/2020	54	15496
nation	Wales	W92000004	13/06/2020	70	15442
nation	Wales	W92000004	12/06/2020	75	15372
nation	Wales	W92000004	11/06/2020	66	15297
nation	Wales	W92000004	10/06/2020	67	15231
nation	Wales	W92000004	09/06/2020	62	15164
nation	Wales	W92000004	08/06/2020	74	15102
nation	Wales	W92000004	07/06/2020	34	15028
nation	Wales	W92000004	06/06/2020	53	14994
nation	Wales	W92000004	05/06/2020	55	14941
nation	Wales	W92000004	04/06/2020	60	14886
nation	Wales	W92000004	03/06/2020	75	14826
nation	Wales	W92000004	02/06/2020	73	14751
nation	Wales	W92000004	01/06/2020	64	14678
nation	Wales	W92000004	31/05/2020	46	14614
nation	Wales	W92000004	30/05/2020	70	14568
nation	Wales	W92000004	29/05/2020	106	14498
nation	Wales	W92000004	28/05/2020	102	14392
nation	Wales	W92000004	27/05/2020	118	14290
nation	Wales	W92000004	26/05/2020	102	14172
nation	Wales	W92000004	25/05/2020	105	14070
nation	Wales	W92000004	24/05/2020	82	13965
nation	Wales	W92000004	23/05/2020	122	13883
nation	Wales	W92000004	22/05/2020	137	13761
nation	Wales	W92000004	21/05/2020	132	13624
nation	Wales	W92000004	20/05/2020	166	13492
nation	Wales	W92000004	19/05/2020	213	13326
nation	Wales	W92000004	18/05/2020	168	13113
nation	Wales	W92000004	17/05/2020	118	12945
nation	Wales	W92000004	16/05/2020	166	12827
nation	Wales	W92000004	15/05/2020	179	12661
nation	Wales	W92000004	14/05/2020	132	12482
nation	Wales	W92000004	13/05/2020	153	12350
nation	Wales	W92000004	12/05/2020	150	12197
nation	Wales	W92000004	11/05/2020	178	12047
nation	Wales	W92000004	10/05/2020	107	11869
nation	Wales	W92000004	09/05/2020	136	11762
nation	Wales	W92000004	08/05/2020	115	11626
nation	Wales	W92000004	07/05/2020	176	11511
nation	Wales	W92000004	06/05/2020	171	11335
nation	Wales	W92000004	05/05/2020	175	11164
nation	Wales	W92000004	04/05/2020	139	10989
nation	Wales	W92000004	03/05/2020	105	10850
nation	Wales	W92000004	02/05/2020	179	10745
nation	Wales	W92000004	01/05/2020	176	10566
nation	Wales	W92000004	30/04/2020	200	10390
nation	Wales	W92000004	29/04/2020	176	10190
nation	Wales	W92000004	28/04/2020	153	10014
nation	Wales	W92000004	27/04/2020	172	9861
nation	Wales	W92000004	26/04/2020	121	9689
nation	Wales	W92000004	25/04/2020	136	9568
nation	Wales	W92000004	24/04/2020	213	9432
nation	Wales	W92000004	23/04/2020	201	9219
nation	Wales	W92000004	22/04/2020	253	9018
nation	Wales	W92000004	21/04/2020	259	8765
nation	Wales	W92000004	20/04/2020	281	8506
nation	Wales	W92000004	19/04/2020	181	8225
nation	Wales	W92000004	18/04/2020	247	8044
nation	Wales	W92000004	17/04/2020	324	7797
nation	Wales	W92000004	16/04/2020	363	7473
nation	Wales	W92000004	15/04/2020	361	7110
nation	Wales	W92000004	14/04/2020	317	6749
nation	Wales	W92000004	13/04/2020	273	6432
nation	Wales	W92000004	12/04/2020	247	6159
nation	Wales	W92000004	11/04/2020	247	5912
nation	Wales	W92000004	10/04/2020	308	5665
nation	Wales	W92000004	09/04/2020	391	5357
nation	Wales	W92000004	08/04/2020	386	4966
nation	Wales	W92000004	07/04/2020	386	4580
nation	Wales	W92000004	06/04/2020	383	4194
nation	Wales	W92000004	05/04/2020	223	3811
nation	Wales	W92000004	04/04/2020	282	3588
nation	Wales	W92000004	03/04/2020	330	3306
nation	Wales	W92000004	02/04/2020	336	2976
nation	Wales	W92000004	01/04/2020	327	2640
nation	Wales	W92000004	31/03/2020	277	2313
nation	Wales	W92000004	30/03/2020	343	2036
nation	Wales	W92000004	29/03/2020	159	1693
nation	Wales	W92000004	28/03/2020	167	1534
nation	Wales	W92000004	27/03/2020	193	1367
nation	Wales	W92000004	26/03/2020	177	1174
nation	Wales	W92000004	25/03/2020	190	997
nation	Wales	W92000004	24/03/2020	141	807
nation	Wales	W92000004	23/03/2020	133	666
nation	Wales	W92000004	22/03/2020	76	533
nation	Wales	W92000004	21/03/2020	75	457
nation	Wales	W92000004	20/03/2020	73	382
nation	Wales	W92000004	19/03/2020	60	309
nation	Wales	W92000004	18/03/2020	36	249
nation	Wales	W92000004	17/03/2020	37	213
nation	Wales	W92000004	16/03/2020	37	176
nation	Wales	W92000004	15/03/2020	32	139
nation	Wales	W92000004	14/03/2020	19	107
nation	Wales	W92000004	13/03/2020	28	88
nation	Wales	W92000004	12/03/2020	25	60
nation	Wales	W92000004	11/03/2020	15	35
nation	Wales	W92000004	10/03/2020	12	20
nation	Wales	W92000004	09/03/2020	3	8
nation	Wales	W92000004	08/03/2020	1	5
nation	Wales	W92000004	07/03/2020	2	4
nation	Wales	W92000004	06/03/2020	0	2
nation	Wales	W92000004	05/03/2020	0	2
nation	Wales	W92000004	04/03/2020	1	2
nation	Wales	W92000004	03/03/2020	0	1
nation	Wales	W92000004	02/03/2020	0	1
nation	Wales	W92000004	01/03/2020	0	1
nation	Wales	W92000004	29/02/2020	0	1
nation	Wales	W92000004	28/02/2020	0	1
nation	Wales	W92000004	27/02/2020	1	1
